# Supplementary material for: Overexpression of Dimethylarginine Dimethylaminohydrolase 1 Attenuates Airway Inflammation in a Mouse Model of Asthma
Source: PLoS One. 2014 Jan 10;9(1):e85148. doi: 10.1371/journal.pone.0085148 (PMC3894860; doi:10.1371/journal.pone.0085148)
Supplement: Table S2 — Genes differentially expressed in the lungs of PBS-treated wild type and PBS-treated DDAH1-transgenic mice. For RNA-Seq, equal amounts of RNA were pooled from each mouse lung in an experimental group (n = 4 per group) and analyzed in duplicate. The bioinformatics analyses were described in Materials and Methods. The differentially expressed genes with a p-value of <0.01 were shown. WT: wild type; TG: DDAH1-transgenic; Inf: infinity. (XLS) [file pone.0085148.s002.xls]

## Sheet: WTPBS_DDAH1TGPBS.significant.ge
Gene ID	Symbol	Name	Base Mean	Base Mean (TG PBS)	Base Mean (WT PBS)	Fold Change (WT PBS/TG PBS)	log2 Fold Change (WT PBS/TG PBS)	Fold Change (TG PBS/WT PBS)	log2 Fold Change (TG PBS/WT PBS)	p value	Adjusted p value	WT PBS #1	WT PBS #2	TG PBS #1	TG PBS #2
399558	Flrt2	fibronectin leucine rich transmembrane protein 2	1831.11	3371.22	291.002	0.0863194	-3.53417	11.5849	3.53417	8.66881e-78	1.59896e-73	3.7296	4.45296	41.3017	37.9513
17884	Myh4	myosin, heavy polypeptide 4, skeletal muscle	395.032	780.635	9.42795	0.0120773	-6.37156	82.8001	6.37156	3.03761e-52	2.80144e-48	0.103164	0.208282	10.4783	11.0617
20210	Saa3	serum amyloid A 3	474.626	24.4877	924.764	37.7644	5.23895	0.02648	-5.23895	5.88547e-50	3.61858e-46	163.812	183.756	3.48429	4.18647
16365	Irg1	immunoresponsive gene 1	249.731	2.06629	497.395	240.72	7.91121	0.00415421	-7.91121	1.40716e-39	6.48879e-36	19.7733	18.5922	0.136171	0
17996	Neb	nebulin	581.916	1062.09	101.742	0.0957941	-3.38392	10.4391	3.38392	1.0232e-32	3.7746e-29	0.410787	0.492024	4.0743	3.80371
20202	S100a9	S100 calcium binding protein A9 (calgranulin B)	364.872	50.0028	679.742	13.5941	3.76491	0.0735615	-3.76491	3.96013e-26	1.21741e-22	133.366	144.635	11.3739	5.83086
56619	Clec4e	C-type lectin domain family 4, member e	208.042	14.4697	401.615	27.7555	4.7947	0.0360289	-4.7947	4.4085e-22	1.16164e-18	16.8536	14.975	0.314778	0.6354
100303744	Sprr2a2	small proline-rich protein 2A2	151.984	5.33982	298.629	55.9249	5.80542	0.0178811	-5.80542	2.22775e-20	4.17513e-17	4.2433	4.15943	0.0496773	0.0752078
20755	Sprr2a1	small proline-rich protein 2A1	151.984	5.33982	298.629	55.9249	5.80542	0.0178811	-5.80542	2.22775e-20	4.17513e-17	4.2433	4.15943	0.0496773	0.0752078
20302	Ccl3	chemokine (C-C motif) ligand 3	189.788	4.27766	375.298	87.7346	6.45507	0.011398	-6.45507	2.26356e-20	4.17513e-17	39.2863	55.4954	0.334568	0.562789
20310	Cxcl2	chemokine (C-X-C motif) ligand 2	129.408	5.97245	252.844	42.335	5.40378	0.0236211	-5.40378	1.47868e-16	2.47947e-13	23.7695	22.8337	0.0813507	0.821059
17879	Myh1	myosin, heavy polypeptide 1, skeletal muscle, adult	104.769	206.396	3.14265	0.0152263	-6.03729	65.6757	6.03729	2.88127e-15	4.42875e-12	0.0344907	0.0696351	3.22024	2.51147
19782	Rmrp	RNA component of mitochondrial RNAase P	455.142	755.132	155.152	0.205464	-2.28304	4.86703	2.28304	3.26702e-15	4.6354e-12	88.7017	24.0811	234.514	223.433
19373	Rag1	recombination activating gene 1	127.38	0.516571	254.243	492.174	8.94302	0.0020318	-8.94302	8.0859e-15	1.06532e-11	2.9417	4.66332	0.0132108	0
100861531	NA	NA	2.04562e+06	2.59711e+06	1.49413e+06	0.575304	-0.797602	1.73821	0.797602	2.41826e-13	2.90299e-10	25706.8	25422.7	36763.1	37435.6
17882	Myh2	myosin, heavy polypeptide 2, skeletal muscle, adult	76.7805	152.719	0.84212	0.00551418	-7.50264	181.35	7.50264	2.51818e-13	2.90299e-10	0	0.027561	2.20148	1.98803
16176	Il1b	interleukin 1 beta	256.564	60.7115	452.416	7.45191	2.89761	0.134194	-2.89761	2.81166e-13	3.05065e-10	34.5739	33.4801	4.64747	3.0154
20201	S100a8	S100 calcium binding protein A8 (calgranulin A)	429.269	147.222	711.315	4.83157	2.27249	0.206972	-2.27249	1.46893e-12	1.50524e-09	162.584	199.516	42.9276	20.1886
18843	Bpifa1	BPI fold containing family A, member 1	1022.1	562.463	1481.74	2.63438	1.39746	0.379596	-1.39746	1.7021e-11	1.65238e-08	135.485	132.422	40.6198	44.2187
21957	Tnnt3	troponin T3, skeletal, fast	130.003	254.239	5.76663	0.0226819	-5.46232	44.0881	5.46232	3.42707e-11	3.16061e-08	0.277787	0.747785	23.6565	14.3574
16181	Il1rn	interleukin 1 receptor antagonist	680.716	342.758	1018.67	2.97199	1.57143	0.336475	-1.57143	1.00862e-10	8.85906e-08	38.4093	35.7249	7.70859	12.9993
17885	Myh8	myosin, heavy polypeptide 8, skeletal muscle, perinatal	74.9503	148.54	1.3608	0.00916115	-6.77026	109.157	6.77026	1.6346e-10	1.37047e-07	0.0168835	0.0272696	1.54767	2.45877
16819	Lcn2	lipocalin 2	1936.15	1256.59	2615.72	2.08159	1.05769	0.480401	-1.05769	2.20037e-10	1.7646e-07	306.654	305.432	112.272	132.808
12350	Car3	carbonic anhydrase 3	1159.53	669.933	1649.12	2.46162	1.29961	0.406236	-1.29961	1.38036e-09	1.06087e-06	96.8074	118.421	36.9352	36.1149
244183	Trim30b	tripartite motif-containing 30B	90.6605	8.89778	172.423	19.3782	4.27636	0.0516043	-4.27636	2.73169e-09	2.01544e-06	6.70522	5.71752	0.41333	0.128359
102436	Lars2	leucyl-tRNA synthetase, mitochondrial	546883	708155	385611	0.544529	-0.87692	1.83645	0.87692	5.80091e-09	4.1153e-06	10298.8	9535.51	16771.7	13711.6
11937	Atp2a1	ATPase, Ca++ transporting, cardiac muscle, fast twitch 1	221.335	433.047	9.62318	0.022222	-5.49187	45.0004	5.49187	1.61173e-08	1.08804e-05	0.241395	0.316787	7.83705	13.0279
12715	Ckm	creatine kinase, muscle	124.571	225.752	23.3899	0.103609	-3.27078	9.65169	3.27078	1.65167e-08	1.08804e-05	0.806924	2.48814	13.1376	13.4481
11537	Cfd	complement factor D (adipsin)	154.821	40.188	269.455	6.70486	2.74521	0.149145	-2.74521	3.27914e-08	2.08564e-05	26.6528	31.6053	4.19992	3.08284
74155	Errfi1	ERBB receptor feedback inhibitor 1	2633.9	3381.34	1886.47	0.557906	-0.841907	1.79242	0.841907	3.63957e-08	2.23773e-05	63.8345	60.9396	96.2767	90.6001
21938	Tnfrsf1b	tumor necrosis factor receptor superfamily, member 1b	449.013	224.18	673.847	3.00583	1.58776	0.332687	-1.58776	5.13096e-08	2.98593e-05	13.247	14.1275	5.09285	2.57007
14319	Fth1	ferritin heavy chain 1	15972.2	12524.2	19420.1	1.55061	0.632834	0.644908	-0.632834	5.18025e-08	2.98593e-05	1022.84	1073.47	578.41	551.221
100503605	Beta-s	hemoglobin subunit beta-1-like	15605.2	18940.2	12270.1	0.647836	-0.626301	1.5436	0.626301	8.26774e-08	4.62117e-05	1935.32	1897.58	2568.63	2376.23
80885	Niacr1	niacin receptor 1	105.138	19.0028	191.273	10.0655	3.33135	0.099349	-3.33135	8.8763e-08	4.81539e-05	9.48966	10.1178	0.995512	0.639388
27226	Pla2g7	phospholipase A2, group VII (platelet-activating factor acetylhydrolase, plasma)	154.285	43.7169	264.854	6.05838	2.59893	0.165061	-2.59893	1.48569e-07	7.8296e-05	12.6294	14.9706	2.48436	1.34658
15129	Hbb-b1	hemoglobin, beta adult major chain	13163.7	15897.3	10430.1	0.656093	-0.608028	1.52417	0.608028	2.5697e-07	0.000128103	1696.61	1629.26	2209.75	2027.28
15130	Hbb-b2	hemoglobin, beta adult minor chain	13163.7	15897.3	10430.1	0.656093	-0.608028	1.52417	0.608028	2.5697e-07	0.000128103	1741.11	1672	2267.71	2080.45
100042539	Gm3893	predicted gene 3893	154.284	262.162	46.4069	0.177016	-2.49805	5.6492	2.49805	2.71653e-07	0.000131859	1.66477	0.943463	5.35459	6.90549
70574	Cpm	carboxypeptidase M	2294.58	2917.31	1671.85	0.57308	-0.80319	1.74496	0.80319	3.05607e-07	0.000144536	34.0072	30.2389	50.6739	43.0996
20568	Slpi	secretory leukocyte peptidase inhibitor	407.135	213.204	601.066	2.81921	1.49529	0.35471	-1.49529	6.58356e-07	0.000303584	65.1711	71.7694	21.2211	19.388
11474	Actn3	actinin alpha 3	53.5672	103.18	3.95417	0.0383229	-4.70565	26.094	4.70565	7.40253e-07	0.000333024	0.215725	0.0580718	2.22775	3.69604
14605	Tsc22d3	TSC22 domain family, member 3	758.414	1040.88	475.952	0.457261	-1.12891	2.18694	1.12891	8.84825e-07	0.000388586	20.4012	17.7896	32.7553	36.8835
378460	Pram1	PML-RAR alpha-regulated adaptor molecule 1	92.1066	17.1049	167.108	9.76962	3.2883	0.102358	-3.2883	9.26016e-07	0.000397218	7.45141	6.47243	1.13989	0.0742243
20343	Sell	selectin, lymphocyte	470.668	260.508	680.827	2.61346	1.38596	0.382634	-1.38596	1.01787e-06	0.000426695	29.6954	28.8572	10.3628	8.39019
17888	Myh6	myosin, heavy polypeptide 6, cardiac muscle, alpha	811.82	523.047	1100.59	2.1042	1.07327	0.475241	-1.07327	1.24184e-06	0.000509017	16.1575	19.5659	6.82123	7.34738
93695	Gpnmb	glycoprotein (transmembrane) nmb	335.071	169.969	500.172	2.94273	1.55715	0.339821	-1.55715	2.34921e-06	0.000941984	12.9545	13.331	4.12909	3.34799
12575	Cdkn1a	cyclin-dependent kinase inhibitor 1A (P21)	706.535	971.893	441.177	0.453936	-1.13944	2.20295	1.13944	2.4892e-06	0.000976877	18.9565	24.4943	37.311	42.5292
19204	Ptafr	platelet-activating factor receptor	63.4271	7.8066	119.048	15.2496	3.9307	0.0655754	-3.9307	2.78315e-06	0.00106949	6.33065	6.72456	0.629306	0.097715
18845	Plxna2	plexin A2	1279.19	1655.08	903.294	0.54577	-0.873636	1.83227	0.873636	3.57431e-06	0.00134547	8.6539	7.6876	12.2234	12.764
13058	Cybb	cytochrome b-245, beta polypeptide	1604.49	1025.11	2183.86	2.13037	1.0911	0.469403	-1.0911	4.41861e-06	0.00163003	40.4758	51.2274	18.8553	17.1404
20655	Sod1	superoxide dismutase 1, soluble	1227.46	1585.18	869.737	0.548666	-0.865999	1.8226	0.865999	4.55351e-06	0.00164685	146.89	121.083	223.792	184.84
74100	Arpp21	cyclic AMP-regulated phosphoprotein, 21	72.4161	0.516571	144.316	279.372	8.12604	0.00357946	-8.12604	7.4951e-06	0.0026586	1.80888	0.794745	0.0079551	0
15502	Dnaja1	DnaJ (Hsp40) homolog, subfamily A, member 1	4977.52	5994.09	3960.96	0.660812	-0.597689	1.51329	0.597689	8.81748e-06	0.00306865	67.376	67.4961	81.8205	88.4656
235320	Zbtb16	zinc finger and BTB domain containing 16	901.007	1250.23	551.789	0.441352	-1.18	2.26577	1.18	1.13559e-05	0.00381576	12.0362	9.50713	18.2959	22.3606
74145	F13a1	coagulation factor XIII, A1 subunit	182.813	76.1678	289.457	3.80026	1.9261	0.26314	-1.9261	1.1378e-05	0.00381576	7.34819	7.36445	1.00958	2.19641
13641	Efnb1	ephrin B1	490.151	686.346	293.955	0.42829	-1.22334	2.33487	1.22334	1.18383e-05	0.00389925	8.53848	9.46845	15.7655	19.2689
20303	Ccl4	chemokine (C-C motif) ligand 4	27.0054	0	54.0107	Inf	Inf	0		1.22679e-05	0.00396986	6.2909	10.0338	0	0
18733	Lilrb3	leukocyte immunoglobulin-like receptor, subfamily B (with TM and ITIM domains), member 3	310.958	164.484	457.432	2.78102	1.47561	0.359581	-1.47561	1.47167e-05	0.00452699	16.4756	16.9927	5.78094	4.30261
21414	Tcf7	transcription factor 7, T-cell specific	420.773	246.154	595.391	2.41877	1.27428	0.413432	-1.27428	1.49322e-05	0.00452699	24.8136	28.2793	10.2354	8.1451
12504	Cd4	CD4 antigen	184.95	77.8801	292.02	3.74961	1.90674	0.266694	-1.90674	1.50454e-05	0.00452699	9.62538	9.20875	2.27729	1.92494
110257	Hba-a2	hemoglobin alpha, adult chain 2	38581.1	48253.1	28909	0.599112	-0.739102	1.66914	0.739102	1.52168e-05	0.00452699	2309.78	2813.55	3403.69	3731.75
15122	Hba-a1	hemoglobin alpha, adult chain 1	38581.1	48253.1	28909	0.599112	-0.739102	1.66914	0.739102	1.52168e-05	0.00452699	2326.3	2833.69	3428.05	3758.45
100039246	Gm10393	predicted gene 10393	897.8	1172.17	623.429	0.531858	-0.910887	1.8802	0.910887	1.75993e-05	0.0051527	22.6737	18.8988	34.6055	30.7391
20558	Slfn4	schlafen 4	91.6259	23.4778	159.774	6.80531	2.76666	0.146944	-2.76666	1.89011e-05	0.00544736	3.67154	4.38406	0.823598	0.179728
14081	Acsl1	acyl-CoA synthetase long-chain family member 1	573.88	362.702	785.058	2.16447	1.11402	0.462006	-1.11402	1.99983e-05	0.0056749	21.6883	18.5922	8.60423	6.97014
21899	Tlr6	toll-like receptor 6	35.3804	1.54971	69.2111	44.6606	5.48093	0.0223911	-5.48093	2.06902e-05	0.0057654	2.47523	2.83721	0.101657	0
57875	Angptl4	angiopoietin-like 4	742.645	1084.07	401.22	0.370106	-1.43399	2.70193	1.43399	2.09424e-05	0.0057654	17.6182	24.4476	41.806	52.8945
100039796	Tgtp2	T-cell specific GTPase 2	681.814	453.711	909.917	2.0055	1.00396	0.498628	-1.00396	2.39449e-05	0.00649506	29.8941	34.5904	13.7661	13.1044
21822	Tgtp1	T-cell specific GTPase 1	640.861	421.904	859.818	2.03795	1.02712	0.490689	-1.02712	2.43633e-05	0.00651277	27.8992	33.1845	12.7967	12.2507
16414	Itgb2	integrin beta 2	597.059	384.304	809.814	2.10722	1.07534	0.474559	-1.07534	2.56543e-05	0.00675991	30.3928	26.097	10.7743	11.5889
20354	Sema4d	sema domain, immunoglobulin domain (Ig), transmembrane domain (TM) and short cytoplasmic domain, (semaphorin) 4D	255.127	116.17	394.084	3.3923	1.76226	0.294785	-1.76226	2.71313e-05	0.00704841	10.5294	7.44999	2.6771	1.76744
208449	Sgms1	sphingomyelin synthase 1	1624.93	2020.72	1229.15	0.608277	-0.7172	1.64399	0.7172	2.78743e-05	0.00714086	30.598	23.473	36.957	37.2413
100628584	Mir5109	microRNA 5109	6803.67	10011.2	3596.16	0.359215	-1.47708	2.78385	1.47708	3.00623e-05	0.00758012	3760.66	4488.1	11361.2	7897.59
16408	Itgal	integrin alpha L	646.066	425.665	866.468	2.03556	1.02543	0.491264	-1.02543	3.04109e-05	0.00758012	16.2865	15.6778	6.67569	6.44186
14990	H2-M2	histocompatibility 2, M region locus 2	128.015	46.3345	209.696	4.52571	2.17814	0.22096	-2.17814	3.20721e-05	0.00788759	11.1408	16.2387	2.2487	2.79332
13479	Dpep1	dipeptidase 1 (renal)	1358.49	1704.88	1012.11	0.593654	-0.752306	1.68448	0.752306	3.36743e-05	0.00812469	51.021	39.0369	63.6036	63.0449
17474	Clec4d	C-type lectin domain family 4, member d	76.1614	17.5982	134.725	7.6556	2.93651	0.130623	-2.93651	3.39171e-05	0.00812469	7.82867	10.2737	0.830599	1.13771
20846	Stat1	signal transducer and activator of transcription 1	1254.93	924.671	1585.2	1.71434	0.777651	0.583316	-0.777651	3.9798e-05	0.00930864	26.2928	28.7098	13.8771	12.9393
17907	Mylpf	myosin light chain, phosphorylatable, fast skeletal muscle	51.0039	95.5944	6.41351	0.0670909	-3.89774	14.9051	3.89774	3.98689e-05	0.00930864	0.137483	1.5544	10.5023	10.5998
110213	Tmbim6	transmembrane BAX inhibitor motif containing 6	5261.38	6232.03	4290.73	0.688497	-0.538478	1.45244	0.538478	4.09919e-05	0.0094512	160.903	144.686	179.317	191.007
56318	Acpp	acid phosphatase, prostate	142.064	54.8028	229.326	4.18457	2.06508	0.238973	-2.06508	4.15934e-05	0.00947149	4.18196	3.50392	0.70991	0.82099
14727	Gp49a	glycoprotein 49 A	332.452	191.055	473.848	2.48016	1.31044	0.403199	-1.31044	5.151e-05	0.0115866	33.4068	39.0549	9.92422	14.3772
19264	Ptprc	protein tyrosine phosphatase, receptor type, C	1905.09	1436.49	2373.69	1.65242	0.724579	0.605174	-0.724579	5.25873e-05	0.0116864	45.4697	38.1703	19.9032	22.3008
12161	Bmp6	bone morphogenetic protein 6	815.311	1067.4	563.222	0.527657	-0.922327	1.89517	0.922327	5.80365e-05	0.0126177	19.2525	27.3741	38.2022	35.679
434223	Gm1966	predicted gene 1966	776.928	539.531	1014.33	1.88001	0.910743	0.531911	-0.910743	5.8146e-05	0.0126177	10.5179	11.7057	5.47438	4.42212
73504	1700071M16Rik	RIKEN cDNA 1700071M16 gene	38.5671	3.15746	73.9768	23.4292	4.55024	0.0426818	-4.55024	6.1762e-05	0.0132465	2.77107	2.70409	0.130668	0.0659404
110310	Krt7	keratin 7	540.402	730.928	349.876	0.478673	-1.06289	2.08911	1.06289	7.63846e-05	0.0161944	20.027	23.9958	34.7745	41.8813
433408	Gm13375	predicted gene 13375	78.623	140.136	17.1105	0.122099	-3.03387	8.19005	3.03387	7.96021e-05	0.0166848	1.49891	0.968395	10.9413	6.03505
12983	Csf2rb	colony stimulating factor 2 receptor, beta, low-affinity (granulocyte-macrophage)	728.005	509.204	946.806	1.85938	0.894825	0.537812	-0.894825	9.37767e-05	0.019435	17.536	22.1134	8.93046	8.88273
13040	Ctss	cathepsin S	1325.54	994.304	1656.77	1.66626	0.736613	0.600147	-0.736613	9.5304e-05	0.019532	115.637	107.527	59.8647	52.1404
17394	Mmp8	matrix metallopeptidase 8	68.4111	15.8163	121.006	7.65069	2.93559	0.130707	-2.93559	0.000120183	0.0243602	6.09343	3.75904	0.68241	0.398747
14728	Lilrb4	leukocyte immunoglobulin-like receptor, subfamily B, member 4	504.274	333.071	675.477	2.02803	1.02008	0.49309	-1.02008	0.000127936	0.0256498	42.3837	52.6725	16.962	22.0734
68891	Cd177	CD177 antigen	73.7803	10.2501	137.311	13.396	3.74373	0.0746491	-3.74373	0.000140068	0.0277802	6.61657	3.49021	0.129849	0.491455
12986	Csf3r	colony stimulating factor 3 receptor (granulocyte)	1135.14	846.222	1424.06	1.68285	0.750902	0.594232	-0.750902	0.00015001	0.0294354	35.6291	31.4845	14.8502	18.3677
20363	Sepp1	selenoprotein P, plasma, 1	11826.2	13678.4	9973.94	0.729176	-0.45566	1.37141	0.45566	0.000154214	0.0299419	441.254	451.071	506.502	515.23
16341	Eif3e	eukaryotic translation initiation factor 3, subunit E	817.55	1049.31	585.792	0.558264	-0.840981	1.79127	0.840981	0.000158375	0.0304294	39.0007	36.8816	54.5425	58.8573
20387	Sftpa1	surfactant associated protein A1	23161.4	26633.3	19689.4	0.739275	-0.435817	1.35268	0.435817	0.000175705	0.0332044	679.019	737.071	789.274	809.995
232313	Gxylt2	glucoside xylosyltransferase 2	24.6753	0.545588	48.805	89.4539	6.48307	0.0111789	-6.48307	0.000177024	0.0332044	3.41073	1.92811	0	0.048697
234797	6430548M08Rik	RIKEN cDNA 6430548M08 gene	440.177	599.232	281.122	0.469137	-1.09192	2.13157	1.09192	0.000178218	0.0332044	4.1272	4.68997	7.72613	7.96555
11464	Actc1	actin, alpha, cardiac muscle 1	837.724	605.698	1069.75	1.76615	0.820604	0.566205	-0.820604	0.000181867	0.0335454	75.5722	78.0372	34.3537	38.1911
11450	Adipoq	adiponectin, C1Q and collagen domain containing	43.3015	5.68228	80.9207	14.2409	3.83196	0.0702205	-3.83196	0.000191283	0.0349329	8.42531	4.69484	0.786632	0
14645	Glul	glutamate-ammonia ligase (glutamine synthetase)	2495.46	2988.84	2002.08	0.669851	-0.578087	1.49287	0.578087	0.000237743	0.0429918	67.5706	76.0527	91.5864	87.5782
117167	Steap4	STEAP family member 4	116.032	45.0925	186.971	4.14638	2.05185	0.241174	-2.05185	0.000248483	0.0444977	6.28088	5.60624	1.76767	0.65133
245944	Vps54	vacuolar protein sorting 54 (yeast)	1508.44	1843.74	1173.14	0.636284	-0.652257	1.57163	0.652257	0.000257291	0.0456321	25.5755	24.1233	32.5711	32.647
56492	Cldn18	claudin 18	8529.61	9834.95	7224.27	0.734551	-0.445066	1.36138	0.445066	0.000295122	0.0518432	224.402	221.903	272.08	236.103
73656	Ms4a6c	membrane-spanning 4-domains, subfamily A, member 6C	192.524	100.075	284.973	2.84759	1.50974	0.351174	-1.50974	0.000322788	0.0561681	11.6282	14.3736	3.46449	4.14719
56726	Sh3bgrl	SH3-binding domain glutamic acid-rich protein like	5956.35	6895.97	5016.72	0.727486	-0.459009	1.3746	0.459009	0.000328271	0.0565884	184.322	168.806	213.485	192.296
11852	Rhob	ras homolog gene family, member B	1187.57	1471.01	904.126	0.614629	-0.702212	1.627	0.702212	0.000337003	0.0575557	38.453	42.5721	57.878	52.3462
23844	Clca3	chloride channel calcium activated 3	130.946	203.134	58.7575	0.289255	-1.78959	3.45715	1.78959	0.000354696	0.0600217	2.8293	1.171	5.46327	6.05933
56737	Alg2	asparagine-linked glycosylation 2 homolog (yeast, alpha-1,3-mannosyltransferase)	282.162	397.381	166.944	0.420109	-1.25116	2.38033	1.25116	0.000363842	0.0610098	5.64019	5.26832	11.7374	9.98356
211623	Plac9	placenta specific 9	679.866	873.583	486.149	0.5565	-0.845546	1.79695	0.845546	0.000377569	0.0627411	36.5946	35.1291	59.7771	48.1078
15931	Ids	iduronate 2-sulfatase	4559.31	5321.43	3797.19	0.713566	-0.486881	1.40141	0.486881	0.000387459	0.0632122	73.0482	79.3757	93.0998	85.469
22138	Ttn	titin	4200.75	4963.31	3438.19	0.692721	-0.529654	1.44358	0.529654	0.000388559	0.0632122	3.32434	3.25439	4.4119	3.53824
58210	Sectm1b	secreted and transmembrane 1B	19.0693	0	38.1387	Inf	Inf	0		0.000390685	0.0632122	1.654	1.62455	0	0
246728	Oas2	2'-5' oligoadenylate synthetase 2	111.556	44.8661	178.245	3.97282	1.99016	0.25171	-1.99016	0.000405832	0.0645642	4.32499	4.88121	1.18565	0.759416
14349	Fv1	Friend virus susceptibility 1	67.4425	118.196	16.6894	0.141202	-2.82417	7.08208	2.82417	0.00040613	0.0645642	1.50435	0.91116	5.23509	8.9565
80719	Igsf6	immunoglobulin superfamily, member 6	148.927	69.0404	228.813	3.31419	1.72866	0.301733	-1.72866	0.000409543	0.0645642	12.2633	9.15688	2.6848	2.70972
17476	Mpeg1	macrophage expressed gene 1	1615.66	1275.85	1955.47	1.53267	0.616052	0.652454	-0.616052	0.000427877	0.0668829	44.9336	45.0839	24.6468	24.404
15139	Hc	hemolytic complement	10556.2	12088.7	9023.69	0.746454	-0.421875	1.33967	0.421875	0.000458764	0.0711085	166.084	164.53	194.221	176.046
66259	Camk2n1	calcium/calmodulin-dependent protein kinase II inhibitor 1	778.079	983.937	572.22	0.581561	-0.781997	1.71951	0.781997	0.000490038	0.0753229	16.6057	15.0113	24.5556	20.9196
20410	Sorbs3	sorbin and SH3 domain containing 3	2799.85	3312.28	2287.42	0.690588	-0.534102	1.44804	0.534102	0.000496244	0.0756465	61.7188	68.1584	75.3949	81.5338
11770	Fabp4	fatty acid binding protein 4, adipocyte	165.331	83.1386	247.523	2.97724	1.57397	0.335882	-1.57397	0.000533829	0.0807088	36.921	40.1479	9.34632	12.2075
60533	Cd274	CD274 antigen	715.49	520.087	910.893	1.75142	0.808529	0.570964	-0.808529	0.000543228	0.0814621	23.4249	26.5444	13.9976	9.92353
13003	Vcan	versican	339.037	214.202	463.871	2.16557	1.11475	0.461772	-1.11475	0.000548439	0.0815802	2.88891	3.28973	1.37008	1.02078
67547	Slc39a8	solute carrier family 39 (metal ion transporter), member 8	2515.54	2968.03	2063.05	0.695091	-0.524726	1.43866	0.524726	0.000553955	0.0817417	59.6891	51.0896	65.4728	67.5395
23880	Fyb	FYN binding protein	330.497	209.216	451.777	2.15937	1.11061	0.463097	-1.11061	0.00058379	0.0854604	15.0446	18.6316	6.51638	6.51044
12772	Ccr2	chemokine (C-C motif) receptor 2	475.303	316.437	634.17	2.0041	1.00295	0.498978	-1.00295	0.000594304	0.0863144	18.105	17.1671	9.69646	5.10383
14009	Etv1	ets variant gene 1	474.556	630.656	318.457	0.504961	-0.985756	1.98035	0.985756	0.000633598	0.0913024	5.65332	9.38907	12.9765	11.9389
22003	Tpm1	tropomyosin 1, alpha	2430.46	2871.21	1989.71	0.692985	-0.529104	1.44303	0.529104	0.000647184	0.0925372	62.3305	58.7988	72.9488	73.0023
60440	Iigp1	interferon inducible GTPase 1	425.707	285.819	565.594	1.97885	0.984662	0.505344	-0.984662	0.000664345	0.0942603	17.8151	18.3329	6.4321	8.76963
56484	Foxo3	forkhead box O3	1028.92	1271.07	786.774	0.618986	-0.692021	1.61555	0.692021	0.000686554	0.0966679	26.5877	27.7681	41.444	32.1025
16601	Klf9	Kruppel-like factor 9	1738.88	2091.39	1386.36	0.662893	-0.593153	1.50854	0.593153	0.000694176	0.0970006	39.7321	45.0604	51.139	55.5924
19374	Rag2	recombination activating gene 2	29.4141	2.66991	56.1583	21.0338	4.39464	0.0475426	-4.39464	0.000712264	0.0981073	1.89673	1.40823	0.0519321	0.0786213
320484	Rasal3	RAS protein activator like 3	132.853	62.1856	203.52	3.27279	1.71052	0.30555	-1.71052	0.000712734	0.0981073	5.27891	5.76779	0.910499	1.88627
21835	Thrsp	thyroid hormone responsive SPOT14 homolog (Rattus)	60.7755	16.3619	105.189	6.4289	2.68457	0.155548	-2.68457	0.000769483	0.105134	12	8.23731	1.61267	1.02798
12475	Cd14	CD14 antigen	224.753	127.952	321.554	2.51307	1.32945	0.397919	-1.32945	0.000786224	0.106632	24.1298	18.7588	6.06185	8.1377
17329	Cxcl9	chemokine (C-X-C motif) ligand 9	234.543	134.308	334.777	2.49261	1.31765	0.401187	-1.31765	0.000822093	0.110281	13.1134	9.89761	5.03444	2.72425
237175	Gpr64	G protein-coupled receptor 64	68.6918	115.77	21.6139	0.186697	-2.42123	5.35626	2.42123	0.000829597	0.110281	0.501976	0.405386	2.37114	1.70138
19293	Pvalb	parvalbumin	22.1164	43.2931	0.939735	0.0217063	-5.52574	46.0695	5.52574	0.000831068	0.110281	0.11495	0.0928313	3.02457	4.92362
245049	Myrip	myosin VIIA and Rab interacting protein	199.238	286.806	111.67	0.389356	-1.36084	2.56835	1.36084	0.000863371	0.113749	2.74649	1.93636	5.32835	4.72426
229898	Gbp5	guanylate binding protein 5	138.729	67.6648	209.794	3.10049	1.6325	0.322529	-1.6325	0.000872007	0.114072	5.66931	8.18566	1.63315	2.08983
241431	Xirp2	xin actin-binding repeat containing 2	237.725	352.991	122.46	0.346921	-1.52732	2.8825	1.52732	0.000937607	0.121514	0.477172	1.27649	1.90482	2.31212
236604	Pisd-ps1	phosphatidylserine decarboxylase, pseudogene 1	1027.75	789.243	1266.25	1.60439	0.682023	0.623291	-0.682023	0.000942073	0.121514	46.9207	41.5905	22.8586	23.1953
66884	Appbp2	amyloid beta precursor protein (cytoplasmic tail) binding protein 2	361.339	486.138	236.539	0.486568	-1.03929	2.05521	1.03929	0.000960422	0.123021	9.45204	10.1777	18.573	15.196
104759	Pld4	phospholipase D family, member 4	141.868	69.4932	214.242	3.08292	1.6243	0.324367	-1.6243	0.00100281	0.127565	9.91818	11.6967	3.8751	2.02297
408064	BC064078	cDNA sequence BC064078	44.4782	80.2423	8.71404	0.108597	-3.20295	9.20839	3.20295	0.00105776	0.133633	0.370714	1.69649	5.76863	10.0565
18534	Pck1	phosphoenolpyruvate carboxykinase 1, cytosolic	71.7215	24.6328	118.81	4.82325	2.27001	0.207329	-2.27001	0.00113746	0.142724	3.45206	5.60767	0.538855	1.01973
81897	Tlr9	toll-like receptor 9	60.7338	17.5111	103.957	5.9366	2.56964	0.168447	-2.56964	0.0011581	0.144332	3.46897	2.51166	0.431503	0.409891
100134861	BC090627	cDNA sequence BC090627	143.514	72.401	214.627	2.96442	1.56775	0.337334	-1.56775	0.00118324	0.146476	4.12723	5.33291	1.20662	1.45353
76524	Cln6	ceroid-lipofuscinosis, neuronal 6	121.554	185.814	57.2932	0.308336	-1.69742	3.24321	1.69742	0.00121475	0.149374	3.1587	2.1977	8.08434	6.45258
13088	Cyp2b10	cytochrome P450, family 2, subfamily b, polypeptide 10	2024.11	2381.21	1667.02	0.700073	-0.514423	1.42842	0.514423	0.00124457	0.15195	97.3678	80.4235	111.964	100.321
12288	Cacna1c	calcium channel, voltage-dependent, L type, alpha 1C subunit	422.323	289.163	555.483	1.921	0.941859	0.520562	-0.941859	0.00125217	0.15195	5.77525	6.01947	2.64308	2.48789
20855	Stc1	stanniocalcin 1	121.181	50.7458	191.616	3.77599	1.91686	0.264831	-1.91686	0.00129547	0.156176	4.07656	6.13639	1.76535	0.522643
56198	Heyl	hairy/enhancer-of-split related with YRPW motif-like	456.713	319.211	594.214	1.86151	0.896473	0.537199	-0.896473	0.00132921	0.159203	11.6809	14.4829	6.55133	5.21909
83921	Tmem2	transmembrane protein 2	2051.19	2415.87	1686.52	0.698099	-0.518495	1.43246	0.518495	0.00142175	0.169155	26.2185	24.2792	28.8214	31.5164
12765	Cxcr2	chemokine (C-X-C motif) receptor 2	1192.81	938.444	1447.17	1.5421	0.624896	0.648466	-0.624896	0.00143064	0.169155	51.2006	43.7452	24.465	26.8837
232664	Ccdc136	coiled-coil domain containing 136	28.4187	3.18648	53.6509	16.837	4.07357	0.0593929	-4.07357	0.00145736	0.170576	0.951474	2.11308	0.0757114	0.0764142
17896	Myl4	myosin, light polypeptide 4	161.755	86.093	237.418	2.75769	1.46346	0.362622	-1.46346	0.00147512	0.170576	26.8022	26.8663	7.88235	8.35834
12892	Cpox	coproporphyrinogen oxidase	409.845	540.343	279.346	0.516979	-0.951822	1.93431	0.951822	0.00147549	0.170576	8.63912	8.87236	12.2857	15.9186
12655	Chi3l3	chitinase 3-like 3	4575.94	5251.36	3900.52	0.742765	-0.429023	1.34632	0.429023	0.00147965	0.170576	256.768	249.138	291.558	277.509
74180	Muc5b	mucin 5, subtype B, tracheobronchial	6717.2	5780.7	7653.69	1.32401	0.404911	0.755283	-0.404911	0.00150119	0.170956	52.0421	50.0618	31.5128	32.8513
66455	Cnpy4	canopy 4 homolog (zebrafish)	108.101	169.092	47.1092	0.2786	-1.84373	3.58937	1.84373	0.00150177	0.170956	1.98158	3.2947	6.57926	9.18664
20230	Satb1	special AT-rich sequence binding protein 1	405.98	246.967	564.993	2.28773	1.19392	0.437114	-1.19392	0.00151075	0.170956	9.81725	6.80444	3.01117	3.05223
55935	Fnbp4	formin binding protein 4	727.525	547.848	907.201	1.65594	0.727647	0.603888	-0.727647	0.00152635	0.171668	18.1926	20.4115	9.48655	9.97276
13033	Ctsd	cathepsin D	3006.36	2527.97	3484.74	1.37847	0.46307	0.725441	-0.46307	0.00156648	0.17359	178.755	177.22	97.9321	117.272
56644	Clec7a	C-type lectin domain family 7, member a	331.646	217.191	446.1	2.05395	1.0384	0.486867	-1.0384	0.00156878	0.17359	20.1491	18.9595	8.66712	7.26361
236794	Slc9a6	solute carrier family 9 (sodium/hydrogen exchanger), member 6	311.834	424.73	198.938	0.468387	-1.09423	2.13498	1.09423	0.00157167	0.17359	3.23055	4.84271	6.57724	7.79593
13819	Epas1	endothelial PAS domain protein 1	41845.3	46959.6	36731	0.782183	-0.354421	1.27847	0.354421	0.00160176	0.175079	679.024	690.834	728.445	733.928
109674	Ampd2	adenosine monophosphate deaminase 2	121.433	58.5058	184.36	3.15114	1.65587	0.317346	-1.65587	0.00160414	0.175079	4.15199	5.92528	1.25516	1.41299
12265	Ciita	class II transactivator	263.357	163.201	363.513	2.22739	1.15536	0.448956	-1.15536	0.00161558	0.175291	6.85284	5.72305	2.25944	2.4499
97064	Wwtr1	WW domain containing transcription regulator 1	2026.48	2391.52	1661.43	0.694719	-0.525499	1.43943	0.525499	0.00166952	0.179726	31.6624	35.3641	38.7175	41.7911
232910	Ap2s1	adaptor-related protein complex 2, sigma 1 subunit	153.449	81.1537	225.745	2.7817	1.47596	0.359493	-1.47596	0.00167595	0.179726	25.8849	30.5684	8.83236	8.13435
230379	Acer2	alkaline ceramidase 2	1579.45	1872.77	1286.12	0.686746	-0.542151	1.45614	0.542151	0.00169591	0.180815	32.6411	28.4341	39.9648	34.4134
12236	Bub1b	budding uninhibited by benzimidazoles 1 homolog, beta (S. cerevisiae)	74.3213	26.1478	122.495	4.68472	2.22796	0.21346	-2.22796	0.001729	0.182555	4.01733	2.65029	0.936497	0.266592
70785	Dennd1c	DENN/MADD domain containing 1C	88.3625	35.5388	141.186	3.97273	1.99013	0.251716	-1.99013	0.00174828	0.182555	6.09376	5.08746	1.22316	1.1287
230787	BC013712	cDNA sequence BC013712	171.683	93.4643	249.903	2.67377	1.41888	0.374003	-1.41888	0.00174844	0.182555	10.6577	8.96965	3.7085	2.44864
18718	Pip4k2a	phosphatidylinositol-5-phosphate 4-kinase, type II, alpha	483.721	344.372	623.071	1.8093	0.855428	0.552701	-0.855428	0.00175181	0.182555	17.2551	18.5718	8.02088	8.50523
21925	Tnnc2	troponin C2, fast	59.5866	118.655	0.518675	0.00437131	-7.83772	228.765	7.83772	0.00178171	0.183555	0.15	0	22.7896	6.16791
16068	Il18bp	interleukin 18 binding protein	194.459	111.933	276.984	2.47456	1.30717	0.404113	-1.30717	0.00181151	0.183555	20.064	19.3722	5.71851	7.54747
21417	Zeb1	zinc finger E-box binding homeobox 1	1393.61	1660.9	1126.31	0.67813	-0.560366	1.47464	0.560366	0.0018131	0.183555	20.9709	17.7587	25.0378	22.6973
13106	Cyp2e1	cytochrome P450, family 2, subfamily e, polypeptide 1	763.747	576.555	950.939	1.64935	0.721894	0.606301	-0.721894	0.00181559	0.183555	59.4338	49.929	26.9485	28.3768
22214	Ube2h	ubiquitin-conjugating enzyme E2H	1579.43	1871.18	1287.68	0.688164	-0.539177	1.45314	0.539177	0.00182058	0.183555	28.779	25.0129	34.4373	30.9055
16409	Itgam	integrin alpha M	430.594	299.285	561.902	1.87748	0.908796	0.532629	-0.908796	0.00182112	0.183555	11.3942	11.5322	5.90714	4.32607
21954	Tnni3	troponin I, cardiac 3	189.627	107.829	271.425	2.51717	1.3318	0.397272	-1.3318	0.00189449	0.189838	37.2873	28.4848	8.76751	12.9496
279572	Tlr13	toll-like receptor 13	170.24	93.9576	246.522	2.62376	1.39164	0.381132	-1.39164	0.00190863	0.189838	6.07697	6.18154	1.9754	1.92728
69780	Smap2	stromal membrane-associated GTPase-activating protein 2	491.084	349.909	632.26	1.80693	0.853537	0.553426	-0.853537	0.00191433	0.189838	22.4393	21.0072	10.0689	10.0093
50887	Hmgn5	high-mobility group nucleosome binding domain 5	232.22	321.045	143.395	0.44665	-1.16278	2.23889	1.16278	0.00197085	0.194398	8.81781	6.19799	16.1237	12.0302
57440	Ehd3	EH-domain containing 3	222.538	311.706	133.37	0.42787	-1.22476	2.33716	1.22476	0.00199717	0.195946	3.51864	3.75822	6.64745	7.53565
18054	Ngp	neutrophilic granule protein	35.357	0.545588	70.1683	128.61	7.00686	0.00777542	-7.00686	0.00203556	0.198656	9.11936	2.96029	0	0.0765897
68318	Aph1c	anterior pharynx defective 1c homolog (C. elegans)	129.231	64.1939	194.269	3.02628	1.59755	0.330438	-1.59755	0.00206363	0.200335	4.2641	3.21726	0.747642	1.30337
242505	Rasef	RAS and EF hand domain containing	316.667	424.492	208.841	0.491979	-1.02333	2.03261	1.02333	0.00207808	0.200681	4.14558	3.89779	6.69737	6.94827
12508	Cd53	CD53 antigen	914.824	674.826	1154.82	1.71129	0.775083	0.584355	-0.775083	0.00209127	0.200904	38.9342	43.3194	24.9027	15.4548
11931	Atp1b1	ATPase, Na+/K+ transporting, beta 1 polypeptide	3667.71	4204.67	3130.75	0.74459	-0.425481	1.34302	0.425481	0.00210945	0.2016	128.688	112.632	140.284	130.531
29817	Igfbp7	insulin-like growth factor binding protein 7	5564.63	6350.88	4778.37	0.752395	-0.410438	1.32909	0.410438	0.00215907	0.204236	375.921	410.288	426.859	445.41
20309	Cxcl15	chemokine (C-X-C motif) ligand 15	17137.1	19222	15052.2	0.783075	-0.352778	1.27702	0.352778	0.00215918	0.204236	727.38	685.274	760.409	746.231
381827	1700073E17Rik	ribosomal protein L7 pseudogene	39.3511	69.9517	8.75046	0.125093	-2.99893	7.99406	2.99893	0.00224764	0.211284	0.270841	0.109363	1.72412	0.831396
56338	Txnip	thioredoxin interacting protein	3334.51	3840.84	2828.18	0.736343	-0.44155	1.35806	0.44155	0.0022566	0.211284	97.8044	98.6145	115.386	107.546
192199	Rspo1	R-spondin homolog (Xenopus laevis)	180.628	259.776	101.48	0.390643	-1.35608	2.55988	1.35608	0.00228486	0.21285	4.641	6.39898	10.7126	12.8484
232201	Arhgap25	Rho GTPase activating protein 25	146.165	78.7159	213.614	2.71374	1.44028	0.368496	-1.44028	0.00234195	0.216899	5.74485	8.90425	2.12004	2.38426
380928	Lmo7	LIM domain only 7	6754.85	7663.17	5846.52	0.762938	-0.390362	1.31072	0.390362	0.00235184	0.216899	93.8348	97.34	106.737	102.614
242122	Vtcn1	V-set domain containing T cell activation inhibitor 1	94.6401	38.232	151.048	3.95083	1.98216	0.253111	-1.98216	0.00240041	0.220276	4.39427	7.09745	1.84808	0.610439
330812	Rnf150	ring finger protein 150	618.677	776.95	460.405	0.59258	-0.754919	1.68754	0.754919	0.00249207	0.227556	4.45852	5.02874	7.68682	5.72912
50794	Klf13	Kruppel-like factor 13	1299.92	1560.8	1039.05	0.665714	-0.587025	1.50215	0.587025	0.00253016	0.229722	14.1191	18.2961	20.2625	20.4089
12359	Cat	catalase	5908.73	6709.32	5108.14	0.761349	-0.393369	1.31346	0.393369	0.00254071	0.229722	197.386	202.288	227.665	211.095
117606	Boc	biregional cell adhesion molecule-related/down-regulated by oncogenes (Cdon) binding protein	210.199	125.48	294.918	2.35032	1.23286	0.425474	-1.23286	0.00259722	0.233687	7.52478	5.77397	2.24833	2.47002
18648	Pgam1	phosphoglycerate mutase 1	496.021	360.252	631.791	1.75375	0.81044	0.570208	-0.81044	0.00269148	0.240992	33.599	35.2328	15.1006	17.6191
20742	Spnb2	spectrin beta 2	30295.3	33813.7	26776.9	0.791895	-0.336619	1.26279	0.336619	0.00272055	0.242418	248.574	233.713	243.091	264.949
235712	Mrgpra2b	MAS-related GPR, member A2B	14.5171	0	29.0342	Inf	Inf	0		0.00276277	0.24401	2.47142	2.12893	0	0
328833	Treml2	triggering receptor expressed on myeloid cells-like 2	60.5837	20.0359	101.132	5.0475	2.33557	0.198118	-2.33557	0.00276488	0.24401	2.30206	2.17514	0.468944	0.27609
16401	Itga4	integrin alpha 4	1392.31	1135.02	1649.59	1.45336	0.539394	0.68806	-0.539394	0.00282756	0.247256	16.29	17.1967	8.70096	10.5001
239606	Slc2a13	solute carrier family 2 (facilitated glucose transporter), member 13	106.829	49.9971	163.661	3.27341	1.7108	0.305492	-1.7108	0.00282846	0.247256	2.23754	2.75535	1.10448	0.190321
238276	Akap5	A kinase (PRKA) anchor protein 5	5400.71	6135.86	4665.56	0.760376	-0.395216	1.31514	0.395216	0.00289156	0.251515	69.2206	70.0834	75.2531	77.6809
239611	Muc19	mucin 19	157.92	87.8806	227.959	2.59397	1.37516	0.38551	-1.37516	0.00290446	0.251515	2.57704	2.42189	0.532314	1.06474
67006	Cisd2	CDGSH iron sulfur domain 2	779.255	1024.51	534.003	0.521229	-0.940012	1.91854	0.940012	0.00291975	0.251658	18.4517	18.6996	25.5188	33.814
231238	Sel1l3	sel-1 suppressor of lin-12-like 3 (C. elegans)	78.2693	124.911	31.6275	0.253201	-1.98165	3.94944	1.98165	0.00296288	0.25187	0.805185	0.594516	1.855	2.73936
98053	Gtf2f1	general transcription factor IIF, polypeptide 1	139.244	203.761	74.7271	0.36674	-1.44717	2.72673	1.44717	0.00298117	0.25187	5.06929	3.6065	10.1421	9.61584
11475	Acta2	actin, alpha 2, smooth muscle, aorta	682.51	515.554	849.467	1.64768	0.720434	0.606915	-0.720434	0.00298447	0.25187	34.5461	31.3861	19.3538	14.1748
330319	Wipf3	WAS/WASL interacting protein family, member 3	232.379	319.489	145.268	0.45469	-1.13705	2.1993	1.13705	0.00298592	0.25187	3.7283	3.17042	5.67932	6.95882
211151	Churc1	churchill domain containing 1	1461.65	1188.82	1734.47	1.45898	0.544961	0.68541	-0.544961	0.00299649	0.25187	292.394	249.512	150.423	159.473
12389	Cav1	caveolin 1, caveolae protein	9831.11	11049.8	8612.39	0.779413	-0.35954	1.28302	0.35954	0.00300414	0.25187	294.123	292.193	331.046	297.878
100503468	Gm14023	predicted gene 14023	41.4758	10.018	72.9337	7.28028	2.86399	0.137357	-2.86399	0.00302237	0.252252	3.32206	4.84792	0.593618	0.349492
16175	Il1a	interleukin 1 alpha	112.739	31.83	193.648	6.08382	2.60498	0.16437	-2.60498	0.00305554	0.253872	6.78327	12.7821	2.23158	0.495505
22782	Slc30a1	solute carrier family 30 (zinc transporter), member 1	777.476	996.683	558.27	0.560128	-0.836172	1.78531	0.836172	0.00313105	0.258979	11.8884	9.42449	13.9987	17.6821
18106	Cd244	CD244 natural killer cell receptor 2B4	38.9684	8.9268	69.0101	7.73067	2.95059	0.129355	-2.95059	0.00318484	0.261876	1.29819	2.36446	0.281329	0.118308
14415	Gad1	glutamic acid decarboxylase 1	14.029	0	28.058	Inf	Inf	0		0.00320818	0.261876	0.642524	1.08967	0	0
229841	Cenpe	centromere protein E	94.8011	41.7957	147.806	3.5364	1.82228	0.282773	-1.82228	0.00321717	0.261876	2.35154	1.42697	0.50744	0.386958
11909	Atf2	activating transcription factor 2	1105.78	1320.42	891.131	0.674884	-0.567289	1.48174	0.567289	0.00322288	0.261876	23.1826	18.4278	28.5984	22.9996
26897	Acot1	acyl-CoA thioesterase 1	322.349	425.642	219.056	0.514649	-0.95834	1.94307	0.95834	0.00324313	0.262367	15.59	12.4825	22.1671	23.3431
15481	Hspa8	heat shock protein 8	12808.9	14363.5	11254.4	0.783545	-0.351912	1.27625	0.351912	0.00328705	0.264759	524.722	542.921	575.892	562.305
22627	Ywhae	tyrosine 3-monooxygenase/tryptophan 5-monooxygenase activation protein, epsilon polypeptide	7567.41	8843.52	6291.3	0.711402	-0.491262	1.40567	0.491262	0.00334513	0.268006	302.208	302.107	327.524	380.63
20531	Slc34a2	solute carrier family 34 (sodium phosphate), member 2	29821.5	33282.5	26360.4	0.79202	-0.336392	1.26259	0.336392	0.00335644	0.268006	615.065	645.429	648.887	679.495
16822	Lcp2	lymphocyte cytosolic protein 2	358.926	246.636	471.217	1.91058	0.934007	0.523402	-0.934007	0.00341016	0.271122	14.7267	13.3702	7.39453	4.94004
16579	Kifap3	kinesin-associated protein 3	398.156	513.453	282.86	0.550898	-0.860142	1.81522	0.860142	0.00357134	0.282026	7.99686	6.45811	10.9818	10.9245
15519	Hsp90aa1	heat shock protein 90, alpha (cytosolic), class A member 1	8316.48	9335.83	7297.13	0.781626	-0.35545	1.27938	0.35545	0.00357788	0.282026	265.873	245.245	281.032	265.327
12651	Chkb	choline kinase beta	133.543	71.5419	195.545	2.73329	1.45064	0.365859	-1.45064	0.00359429	0.282113	7.54746	9.14277	2.03488	3.04262
100038947	LOC100038947	signal-regulatory protein beta 1-like	132.81	70.1606	195.459	2.78588	1.47813	0.358953	-1.47813	0.00363325	0.283698	13.9018	12.8964	3.87265	4.15289
70350	Basp1	brain abundant, membrane attached signal protein 1	185.603	111.184	260.021	2.33865	1.22568	0.427597	-1.22568	0.00365012	0.283698	12.1986	15.7712	4.65449	5.32086
18738	Pitpna	phosphatidylinositol transfer protein, alpha	1595.52	1875.68	1315.36	0.701273	-0.511953	1.42598	0.511953	0.00367435	0.283698	34.6931	35.958	44.6204	39.6266
21928	Tnfaip2	tumor necrosis factor, alpha-induced protein 2	144.512	78.7797	210.244	2.66876	1.41617	0.374705	-1.41617	0.0036781	0.283698	6.68738	5.07187	1.20925	2.44096
329251	Ppp1r12b	protein phosphatase 1, regulatory (inhibitor) subunit 12B	806.671	626.32	987.022	1.57591	0.656182	0.634556	-0.656182	0.00369138	0.283698	16.6863	15.0839	8.82164	8.02895
14461	Gata2	GATA binding protein 2	1144.71	1410.84	878.583	0.622736	-0.683308	1.60582	0.683308	0.00373521	0.284669	24.9337	29.1313	32.7363	39.6208
216984	Evi2b	ecotropic viral integration site 2b	408.378	292.436	524.32	1.79294	0.842324	0.557744	-0.842324	0.00373961	0.284669	11.1784	14.3703	6.06715	5.84119
20295	Ccl17	chemokine (C-C motif) ligand 17	77.1496	123.129	31.1701	0.253149	-1.98194	3.95024	1.98194	0.00375032	0.284669	5.25057	6.84965	17.1406	22.6627
670558	H60c	histocompatibility 60c	19.7663	37.9766	1.55603	0.0409733	-4.60917	24.4062	4.60917	0.00379372	0.286783	0.110543	0	1.40739	0.852275
232334	Vgll4	vestigial like 4 (Drosophila)	129.182	190.446	67.9174	0.356623	-1.48753	2.80408	1.48753	0.00387298	0.29158	5.30657	5.19453	11.465	13.0867
66625	Sfrs18	serine/arginine-rich splicing factor 18	794.72	618.746	970.694	1.56881	0.649669	0.637427	-0.649669	0.00402962	0.30214	20.9198	21.7083	13.4529	9.33227
235461	Fam63b	family with sequence similarity 63, member B	2107.68	2457.02	1758.33	0.715636	-0.482702	1.39736	0.482702	0.00405194	0.302583	19.1132	24.3047	25.7407	24.9563
103968	Plin1	perilipin 1	94.4599	36.5777	152.342	4.16489	2.05828	0.240102	-2.05828	0.00419922	0.312317	5.69276	9.88218	0.81284	2.27885
93685	Entpd7	ectonucleoside triphosphate diphosphohydrolase 7	192.356	268.123	116.588	0.434832	-1.20147	2.29974	1.20147	0.00422047	0.312637	1.99021	1.85666	3.71342	3.67441
227525	Dclre1c	DNA cross-link repair 1C, PSO2 homolog (S. cerevisiae)	1184.65	957.023	1412.28	1.4757	0.561397	0.677646	-0.561397	0.00425538	0.313962	23.1843	19.7442	11.3214	12.9292
21885	Tle1	transducin-like enhancer of split 1, homolog of Drosophila E(spl)	444.077	569.393	318.761	0.559826	-0.836949	1.78627	0.836949	0.00428206	0.314672	6.15339	8.40377	11.5145	10.2374
16423	Cd47	CD47 antigen (Rh-related antigen, integrin-associated signal transducer)	2727.33	3138.58	2316.08	0.737939	-0.438427	1.35513	0.438427	0.00433929	0.317612	116.87	124.645	133.581	139.606
668727	Mrgpra2a	MAS-related GPR, member A2A	13.3821	0	26.7642	Inf	Inf	0		0.00437601	0.319034	2.01065	2.30033	0	0
66676	Tmed7	transmembrane emp24 protein transport domain containing 7	1530.74	1797.37	1264.11	0.703308	-0.507772	1.42185	0.507772	0.00440845	0.319883	36.0834	37.0081	45.889	41.0086
215821	D10Bwg1379e	DNA segment, Chr 10, Brigham & Women's Genetics 1379 expressed	471.775	600.05	343.499	0.57245	-0.804779	1.74688	0.804779	0.00442693	0.319883	3.96703	4.37703	5.47962	6.66688
338349	Cntln	centlein, centrosomal protein	313.781	415.2	212.363	0.511471	-0.967276	1.95515	0.967276	0.00443969	0.319883	2.73081	3.23136	4.42497	5.2917
21858	Timp2	tissue inhibitor of metalloproteinase 2	5635.8	6375.11	4896.48	0.768062	-0.380705	1.30198	0.380705	0.00463401	0.332585	125.093	144.695	150.543	143.005
12491	Cd36	CD36 antigen	10091.5	11277.4	8905.56	0.789679	-0.340661	1.26634	0.340661	0.00470017	0.336026	219.521	204.963	217.459	231.071
14164	Fgf1	fibroblast growth factor 1	1984.05	2295.73	1672.36	0.728464	-0.457071	1.37275	0.457071	0.00475196	0.338416	44.5312	40.8733	52.6273	45.4271
78878	B230206F22Rik	RIKEN cDNA B230206F22 gene	118.387	58.413	178.362	3.05346	1.61044	0.327498	-1.61044	0.00477387	0.338669	1.7927	2.86259	0.853017	0.430468
668101	Sirpb1b	signal-regulatory protein beta 1B	114.99	59.0514	170.928	2.89457	1.53335	0.345475	-1.53335	0.00490742	0.345901	11.6567	11.1507	3.0624	3.5069
69423	1700019M22Rik	RIKEN cDNA 1700019M22 gene	12.6444	25.2887	0	0		Inf	Inf	0.0049394	0.345901	0	0	4.49208	2.48627
20452	St8sia4	ST8 alpha-N-acetyl-neuraminide alpha-2,8-sialyltransferase 4	788.598	622.147	955.049	1.53509	0.61832	0.651429	-0.61832	0.0049467	0.345901	14.6373	17.282	8.23335	9.11396
243277	Gpr133	G protein-coupled receptor 133	117.944	60.3457	175.543	2.90895	1.5405	0.343767	-1.5405	0.00495082	0.345901	2.59349	4.1889	0.767892	1.17114
66214	1190002H23Rik	RIKEN cDNA 1190002H23 gene	743.597	912.14	575.054	0.630445	-0.665558	1.58618	0.665558	0.00501471	0.349043	53.2627	72.2707	90.8982	75.7869
15212	Hexb	hexosaminidase B	301.213	204.904	397.521	1.94004	0.956083	0.515454	-0.956083	0.00506529	0.350448	20.7055	20.9457	9.94336	8.02853
16774	Lama3	laminin, alpha 3	1472.73	1724.12	1221.35	0.708386	-0.497392	1.41166	0.497392	0.0050729	0.350448	12.6262	10.9505	13.5962	14.1781
13506	Dsc2	desmocollin 2	31.2292	4.21962	58.2388	13.8019	3.78679	0.0724538	-3.78679	0.00511817	0.352256	1.85693	0.778282	0.0997541	0.0604081
17898	Myl7	myosin, light polypeptide 7, regulatory	233.915	152.591	315.24	2.06591	1.04678	0.484048	-1.04678	0.00517766	0.355026	49.085	57.5421	14.9327	27.8819
17395	Mmp9	matrix metallopeptidase 9	50.2701	15.6712	84.869	5.41559	2.43712	0.184652	-2.43712	0.00521409	0.355074	3.07531	2.32333	0.673612	0.169966
213002	Ifitm6	interferon induced transmembrane protein 6	24.7326	3.18648	46.2787	14.5234	3.86031	0.0688542	-3.86031	0.00521686	0.355074	11.512	5.57812	0.488555	0.493091
107350	AW112010	expressed sequence AW112010	391.729	280.724	502.735	1.79085	0.840648	0.558393	-0.840648	0.00535186	0.362923	64.6907	64.7899	30.9212	29.4872
52837	Tmx4	thioredoxin-related transmembrane protein 4	618.505	474.901	762.109	1.60477	0.68237	0.623141	-0.68237	0.00545987	0.368891	14.1774	15.3745	7.58297	7.79157
66408	Aptx	aprataxin	103.275	51.0417	155.508	3.04668	1.60724	0.328226	-1.60724	0.00551071	0.370967	2.91146	2.49728	0.70605	0.77457
72042	Cotl1	coactosin-like 1 (Dictyostelium)	237.83	155.929	319.731	2.0505	1.03597	0.487686	-1.03597	0.00558436	0.374558	16.2128	22.7084	9.29944	6.61887
114641	Rpl31	ribosomal protein L31	3958.7	4501.29	3416.1	0.758916	-0.397988	1.31767	0.397988	0.00572058	0.382305	194.235	231.833	237.767	231.305
77569	Limch1	LIM and calponin homology domains 1	4952.71	5564.84	4340.59	0.780004	-0.358447	1.28205	0.358447	0.00586074	0.390258	71.4387	62.7013	74.9556	68.769
73327	1700040I03Rik	RIKEN cDNA 1700040I03 gene	55.6155	91.4966	19.7344	0.215685	-2.213	4.63639	2.213	0.00597439	0.395371	1.68194	1.3583	4.21479	7.47867
20250	Scd2	stearoyl-Coenzyme A desaturase 2	5901.55	6626.5	5176.6	0.781198	-0.356241	1.28009	0.356241	0.00598041	0.395371	96.2019	93.3612	101.017	101.596
218975	Mapk1ip1l	mitogen-activated protein kinase 1 interacting protein 1-like	1389.75	1633.47	1146.03	0.701596	-0.511288	1.42532	0.511288	0.00604504	0.397527	25.3897	25.523	27.6682	32.8134
381126	Fam59a	family with sequence similarity 59, member A	82.1861	35.6839	128.688	3.60634	1.85054	0.277289	-1.85054	0.00605612	0.397527	3.42889	1.94538	0.552599	0.687866
15516	Hsp90ab1	heat shock protein 90 alpha (cytosolic), class B member 1	12042.4	13394.1	10690.6	0.798156	-0.325258	1.25289	0.325258	0.0060872	0.39815	440.373	410.875	426.914	462.799
21810	Tgfbi	transforming growth factor, beta induced	377.813	270.386	485.24	1.79462	0.843675	0.557222	-0.843675	0.00613072	0.39958	18.2948	17.8734	8.91555	7.93579
11658	Alcam	activated leukocyte cell adhesion molecule	5473.55	6138.69	4808.41	0.783296	-0.35237	1.27666	0.35237	0.00618016	0.400923	100.2	93.3605	112.407	94.3359
22070	Tpt1	tumor protein, translationally-controlled 1	6238.12	7013.95	5462.29	0.778776	-0.360721	1.28407	0.360721	0.0061948	0.400923	581.813	637.608	645.299	662.031
18826	Lcp1	lymphocyte cytosolic protein 1	3740.61	3243.55	4237.67	1.30649	0.385695	0.76541	-0.385695	0.00623656	0.402202	98.1036	96.9313	63.7663	60.9548
71373	Prr16	proline rich 16	35.4918	8.38121	62.6024	7.46937	2.90099	0.13388	-2.90099	0.00625855	0.402202	2.75368	2.86458	0.475375	0.159929
17357	Marcksl1	MARCKS-like 1	99.3826	49.9505	148.815	2.97924	1.57495	0.335656	-1.57495	0.00628332	0.402202	7.39112	11.1525	2.53137	2.66595
319757	Smo	smoothened homolog (Drosophila)	419.774	305.008	534.539	1.75254	0.809447	0.570601	-0.809447	0.00633089	0.402202	14.355	12.4781	6.64592	6.14865
21673	Dntt	deoxynucleotidyltransferase, terminal	12.6223	0	25.2446	Inf	Inf	0		0.00636378	0.402202	1.46197	0.905171	0	0
30960	Vapa	vesicle-associated membrane protein, associated protein A	1259.99	1489.27	1030.71	0.692091	-0.530966	1.4449	0.530966	0.00636685	0.402202	57.7438	67.4491	73.9463	77.0682
20361	Sema7a	sema domain, immunoglobulin domain (Ig), and GPI membrane anchor, (semaphorin) 7A	369.085	487.955	250.214	0.512782	-0.963583	1.95015	0.963583	0.0063672	0.402202	7.41654	7.83236	10.4378	14.3088
12482	Ms4a1	membrane-spanning 4-domains, subfamily A, member 1	241.799	159.974	323.624	2.02298	1.01648	0.49432	-1.01648	0.00642477	0.404161	13.6247	17.7678	7.88085	5.14417
11991	Hnrnpd	heterogeneous nuclear ribonucleoprotein D	1309.77	1538.7	1080.83	0.70243	-0.509573	1.42363	0.509573	0.00644203	0.404161	15.5776	16.1006	20.8549	16.8962
216080	Ube2d1	ubiquitin-conjugating enzyme E2D 1, UBC4/5 homolog (yeast)	314.59	410.203	218.977	0.533827	-0.905557	1.87327	0.905557	0.00654425	0.408148	14.7249	15.8164	27.9515	20.0087
11826	Aqp1	aquaporin 1	1853.26	2241.66	1464.85	0.65347	-0.613808	1.53029	0.613808	0.00655182	0.408148	53.3666	52.5739	78.2072	57.6373
22612	Yes1	Yamaguchi sarcoma viral (v-yes) oncogene homolog 1	705.321	855.48	555.163	0.64895	-0.623821	1.54095	0.623821	0.00657197	0.408148	11.2026	8.53942	12.0975	13.2708
652925	4930420K17Rik	RIKEN cDNA 4930420K17 gene	1413.55	1656.59	1170.52	0.706584	-0.501068	1.41526	0.501068	0.00661029	0.40915	114.621	121.837	141.963	137.611
108100	Baiap2	brain-specific angiogenesis inhibitor 1-associated protein 2	385.537	279.278	491.795	1.76095	0.816352	0.567876	-0.816352	0.00665041	0.410257	12.005	14.5766	7.23054	5.41905
14130	Fcgr2b	Fc receptor, IgG, low affinity IIb	204.813	130.292	279.334	2.14392	1.10025	0.466436	-1.10025	0.00669094	0.411381	16.0467	20.0078	8.77609	5.34904
85029	Rpph1	ribonuclease P RNA component H1	1406.61	2063.1	750.12	0.363589	-1.45962	2.75036	1.45962	0.00681895	0.414005	197.699	262.829	670.665	393.713
22337	Vdr	vitamin D receptor	101.09	50.5832	151.598	2.997	1.58352	0.333667	-1.58352	0.00682011	0.414005	2.57473	4.37039	0.870101	1.06198
56434	Tspan3	tetraspanin 3	271.576	358.743	184.408	0.514039	-0.960049	1.94538	0.960049	0.00683606	0.414005	10.8663	10.4238	18.6499	15.9944
216233	Socs2	suppressor of cytokine signaling 2	875.273	1073.67	676.877	0.630434	-0.665583	1.58621	0.665583	0.00683933	0.414005	25.1101	19.0727	26.5835	31.801
17916	Myo1f	myosin IF	301.063	187.979	414.148	2.20316	1.13957	0.453893	-1.13957	0.00684585	0.414005	12.9174	8.66042	3.65467	4.50055
259301	Leap2	liver-expressed antimicrobial peptide 2	35.105	8.35219	61.8579	7.40619	2.88873	0.135022	-2.88873	0.00691126	0.416596	12.5312	12.3126	2.3045	0.536744
215632	Psd4	pleckstrin and Sec7 domain containing 4	130.52	73.5735	187.466	2.54802	1.34937	0.392462	-1.34937	0.00693727	0.416801	3.08097	4.90466	1.46744	1.15827
12487	Cd28	CD28 antigen	115.421	61.0364	169.805	2.78203	1.47614	0.35945	-1.47614	0.00697499	0.417707	4.59249	3.26219	0.816333	1.52424
72053	Tmub2	transmembrane and ubiquitin-like domain containing 2	107.442	49.55	165.334	3.3367	1.73842	0.299697	-1.73842	0.00702275	0.419206	5.69512	10.0384	1.72338	2.20605
68371	Pbld1	phenazine biosynthesis-like protein domain containing 1	1219.56	998.581	1440.55	1.44259	0.528665	0.693196	-0.528665	0.00707575	0.421007	81.6295	66.397	41.5348	44.0713
50780	Rgs3	regulator of G-protein signaling 3	411.716	285.309	538.123	1.88611	0.915413	0.530192	-0.915413	0.0071228	0.42241	6.44039	8.26671	2.50998	3.97043
66396	Ccdc82	coiled-coil domain containing 82	3733.32	3250.29	4216.35	1.29722	0.375427	0.770877	-0.375427	0.00714513	0.42241	89.9584	91.339	56.5968	60.0339
70686	Dusp16	dual specificity phosphatase 16	442.731	326.24	559.223	1.71415	0.777489	0.583381	-0.777489	0.00729044	0.429623	7.48918	6.97108	4.0856	2.98322
213233	Tapbpl	TAP binding protein-like	1169.23	956.472	1381.98	1.44488	0.530947	0.6921	-0.530947	0.0074082	0.434698	72.6048	60.4943	36.6776	40.1494
109828	C7	complement component 7	2500.47	2852.78	2148.16	0.753007	-0.409265	1.32801	0.409265	0.00742369	0.434698	81.6145	76.6787	91.2249	84.4566
12774	Ccr5	chemokine (C-C motif) receptor 5	92.8957	46.2765	139.515	3.01481	1.59207	0.331695	-1.59207	0.00748648	0.436988	3.72487	5.78708	1.23452	1.39793
104099	Itga9	integrin alpha 9	1503.52	1755.85	1251.19	0.712583	-0.488871	1.40335	0.488871	0.00763545	0.442861	17.7123	17.5077	18.8605	22.3336
66164	Nip7	nuclear import 7 homolog (S. cerevisiae)	1043.93	850.169	1237.69	1.45581	0.541827	0.686901	-0.541827	0.00763777	0.442861	37.9959	35.7114	20.1333	22.0975
192232	Hps4	Hermansky-Pudlak syndrome 4 homolog (human)	74.5081	33.1534	115.863	3.49475	1.80519	0.286143	-1.80519	0.00765914	0.442861	3.17308	4.94831	1.30018	0.656126
12577	Cdkn1c	cyclin-dependent kinase inhibitor 1C (P57)	198.693	271.211	126.175	0.465229	-1.10399	2.14948	1.10399	0.00773058	0.445596	4.22398	4.6867	9.32156	6.73355
74480	Samd4	sterile alpha motif domain containing 4	870.871	1038.01	703.733	0.677965	-0.560718	1.475	0.560718	0.00787088	0.45093	10.517	8.41429	11.9298	11.3936
102122	Fam192a	family with sequence similarity 192, member A	151.709	90.5737	212.845	2.34996	1.23264	0.425539	-1.23264	0.00787201	0.45093	10.3281	13.2799	3.67299	4.69564
16400	Itga3	integrin alpha 3	1787.85	2065.56	1510.15	0.731111	-0.451838	1.36778	0.451838	0.00793584	0.453178	31.1421	30.9708	35.183	35.7478
14778	Gpx3	glutathione peroxidase 3	5838.34	6560.4	5116.27	0.779872	-0.358691	1.28226	0.358691	0.00797871	0.45422	308.115	364.925	355.489	365.12
209039	Tenc1	tensin like C1 domain-containing phosphatase	2376.5	2708.51	2044.49	0.754841	-0.405755	1.32478	0.405755	0.00808525	0.458869	45.7143	40.9962	51.2482	44.8098
70882	Armc3	armadillo repeat containing 3	34.6323	8.7004	60.5641	6.96107	2.79931	0.143656	-2.79931	0.00812209	0.459546	2.1347	1.75088	0.0283107	0.428602
227835	Gtdc1	glycosyltransferase-like domain containing 1	985.084	800.653	1169.51	1.4607	0.54666	0.684603	-0.54666	0.00840918	0.474335	47.4293	43.9811	24.3197	27.853
20623	Snrk	SNF related kinase	985.477	1163.45	807.506	0.694063	-0.526861	1.44079	0.526861	0.00844668	0.474997	19.1103	14.1701	19.3299	20.6656
18725	Pira2	paired-Ig-like receptor A2	213.422	138.052	288.792	2.09191	1.06482	0.478033	-1.06482	0.00864968	0.484328	9.28924	7.35662	3.33183	3.31142
18627	Per2	period homolog 2 (Drosophila)	318.131	423.447	212.814	0.502576	-0.992588	1.98975	0.992588	0.00866513	0.484328	3.2543	4.02115	5.07153	6.97716
14268	Fn1	fibronectin 1	4324.17	3787.91	4860.44	1.28314	0.359684	0.779335	-0.359684	0.00875799	0.488039	50.8414	57.8539	33.6358	37.037
100113398	Adat3	adenosine deaminase, tRNA-specific 3, TAD2 homolog (S. cerevisiae)	18.1887	1.03314	35.3443	34.2104	5.09636	0.0292309	-5.09636	0.00884806	0.48971	1.2506	3.74279	0.12488	0
68023	Pdf	peptide deformylase (mitochondrial)	167.48	233.06	101.901	0.43723	-1.19354	2.28713	1.19354	0.00886219	0.48971	5.5414	7.69503	14.9132	10.4783
67665	Dctn4	dynactin 4	1367.15	1596.15	1138.16	0.713068	-0.487887	1.40239	0.487887	0.00887708	0.48971	30.6313	30.5378	32.7598	38.7382
19094	Mapk11	mitogen-activated protein kinase 11	109.426	166.057	52.7956	0.317937	-1.65319	3.14528	1.65319	0.00889417	0.48971	3.18796	1.13279	7.21562	4.1875
18613	Pecam1	platelet/endothelial cell adhesion molecule 1	3963.29	4500.17	3426.42	0.761398	-0.393278	1.31337	0.393278	0.00903647	0.496065	103.988	102.951	105.617	120.991
66105	Ube2d3	ubiquitin-conjugating enzyme E2D 3 (UBC4/5 homolog, yeast)	3705.17	4177.39	3232.95	0.773916	-0.36975	1.29213	0.36975	0.00909784	0.497202	122.428	123.964	134.929	131.021
192678	Rassf3	Ras association (RalGDS/AF-6) domain family member 3	1108.28	1304.23	912.339	0.699524	-0.515555	1.42954	0.515555	0.00911111	0.497202	26.2531	26.9303	35.5602	28.0993
54483	Mefv	Mediterranean fever	27.5149	5.22375	49.806	9.53453	3.25316	0.104882	-3.25316	0.00919544	0.500324	1.11252	0.898446	0.142532	0.0359639
60344	Fign	fidgetin	241.593	322.705	160.482	0.497303	-1.0078	2.01085	1.0078	0.00928913	0.503935	1.35373	1.85852	2.41293	2.97056
18575	Pde1c	phosphodiesterase 1C	19.2675	2.15334	36.3816	16.8955	4.07856	0.0591875	-4.07856	0.00937909	0.505117	0.146741	0.392938	0.00655527	0.0198484
18126	Nos2	nitric oxide synthase 2, inducible	63.0343	8.58433	117.484	13.6859	3.77462	0.0730679	-3.77462	0.00938547	0.505117	4.26646	1.61771	0.110404	0.245145
50934	Slc7a8	solute carrier family 7 (cationic amino acid transporter, y+ system), member 8	59.3515	23.1064	95.5966	4.13724	2.04867	0.241707	-2.04867	0.00939307	0.505117	2.77897	1.95332	0.677042	0.286556
241919	Slc7a14	solute carrier family 7 (cationic amino acid transporter, y+ system), member 14	1524.43	1277.19	1771.68	1.38718	0.472151	0.720889	-0.472151	0.00954473	0.511781	21.8637	18.1498	11.6308	12.4328
229731	Slc25a24	solute carrier family 25 (mitochondrial carrier, phosphate carrier), member 24	453.644	567.774	339.514	0.597974	-0.741845	1.67231	0.741845	0.00960856	0.51371	9.57303	10.4567	13.386	14.5616
18722	Pira1	paired-Ig-like receptor A1	209.039	134.889	283.19	2.09943	1.07	0.476319	-1.07	0.00965958	0.513723	9.44458	6.99368	3.73925	2.81754
22317	Vamp1	vesicle-associated membrane protein 1	38.6693	10.2211	67.1175	6.56656	2.71514	0.152287	-2.71514	0.00972073	0.513723	1.67205	0.782567	0.0806359	0.227876
50876	Tmod2	tropomodulin 2	1361.82	1607.81	1115.83	0.69401	-0.526972	1.4409	0.526972	0.00972166	0.513723	10.8272	10.8849	11.8009	14.2682
20208	Saa1	serum amyloid A 1	11.5027	0	23.0053	Inf	Inf	0		0.00974636	0.513723	3.42009	4.143	0	0
11656	Alas2	aminolevulinic acid synthase 2, erythroid	343.689	440.111	247.267	0.561828	-0.831799	1.7799	0.831799	0.00976344	0.513723	11.808	12.1848	17.1751	18.4585
100756	Usp30	ubiquitin specific peptidase 30	138.182	79.4764	196.887	2.4773	1.30877	0.403665	-1.30877	0.00977591	0.513723	7.47805	6.60999	3.75779	1.05175
69228	Zfp746	zinc finger protein 746	199.248	269.429	129.067	0.47904	-1.06178	2.08751	1.06178	0.0098102	0.514013	3.86655	3.19143	5.06754	7.18477
18197	Nsg2	neuron specific gene family member 2	16.033	1.09118	30.9748	28.3866	4.82714	0.0352278	-4.82714	0.00983716	0.514013	1.11065	1.64439	0	0.0792873
665562	Gm7689	predicted pseudogene 7689	3032.99	3443.79	2622.19	0.761426	-0.393224	1.31333	0.393224	0.00990743	0.516222	494.55	586.614	598.698	587.538
