# Supplementary material for: Overexpression of Dimethylarginine Dimethylaminohydrolase 1 Attenuates Airway Inflammation in a Mouse Model of Asthma
Source: PLoS One. 2014 Jan 10;9(1):e85148. doi: 10.1371/journal.pone.0085148 (PMC3894860; doi:10.1371/journal.pone.0085148)
Supplement: Table S3 — Genes differentially expressed in the lungs of HDM-treated wild type and HDM-treated DDAH1-transgenic mice. For RNA-Seq, equal amounts of RNA were pooled from each mouse lung in an experimental group (n = 4 per group) and analyzed in duplicate. The bioinformatics analyses were described in Materials and Methods. The differentially expressed genes with a p-value of <0.01 were shown. WT: wild type; TG: DDAH1-transgenic; Inf: infinity. (XLS) [file pone.0085148.s003.xls]

## Sheet: WTHDM_DDAH1TGHDM.significant.ge
Gene ID	Symbol	Name	Base Mean	Base Mean (TG HDM)	Base Mean (WT HDM)	Fold Change (WT HDM/TG HDM)	log2 Fold Change (WT HDM/TG HDM)	Fold Change (TG HDM/WT HDM)	log2 Fold Change (TG HDM/WT HDM)	p value	Adjusted p value	WT HDM #1	WT HDM #2	TG HDM #1	TG HDM #2
117158	Scgb3a2	secretoglobin, family 3A, member 2	2270.05	4003.35	536.76	0.134078	-2.89886	7.45836	2.89886	9.16707e-29	1.70086e-24	58.74	68.5267	595.813	506.889
399558	Flrt2	fibronectin leucine rich transmembrane protein 2	1414.46	2585.3	243.613	0.0942301	-3.40767	10.6123	3.40767	4.32362e-28	4.01103e-24	4.13745	2.81172	46.5894	37.8975
100628584	Mir5109	microRNA 5109	3188.59	1066.12	5311.06	4.98168	2.31663	0.200735	-2.31663	2.94969e-21	1.82428e-17	5923.32	6293.49	1523.84	1318.2
20042	Rps12	ribosomal protein S12	1562.64	2639.96	485.312	0.183833	-2.44353	5.43972	2.44353	1.70319e-19	7.90024e-16	88.395	98.8509	607.802	574.154
100042173	Gm11968	Rps15a pseudogene	2123.75	3470.79	776.705	0.223784	-2.15982	4.4686	2.15982	2.56318e-17	9.51146e-14	82.2952	105.435	519.113	457.771
66481	Rps21	ribosomal protein S21	825.313	1395.88	254.744	0.182496	-2.45406	5.47956	2.45406	1.36e-15	4.20557e-12	60.548	69.5717	378.584	449.31
72338	Wdr89	WD repeat domain 89	3583.37	5480.98	1685.75	0.307565	-1.70104	3.25135	1.70104	6.3509e-14	1.68335e-10	46.7885	65.5822	198.038	228.348
664903	Gm13253	ribosomal protein S15a pseudogene	1356.37	2174.44	538.292	0.247554	-2.01418	4.03952	2.01418	8.93876e-14	2.0209e-10	65.4306	88.1845	354.717	368.777
20044	Rps14	ribosomal protein S14	1726.13	2717.06	735.204	0.270588	-1.88583	3.69565	1.88583	9.80281e-14	2.0209e-10	118.659	127.709	477.077	578.341
267019	Rps15a	ribosomal protein S15A	3724.69	5847.28	1602.1	0.273991	-1.8678	3.64976	1.8678	5.12213e-13	9.50359e-10	27.3638	34.7978	118.716	145.401
665931	Rplp2-ps1	ribosomal protein, large P2, pseudogene 1	3495	5390.33	1599.68	0.296768	-1.75259	3.36964	1.75259	5.66826e-13	9.5608e-10	157.384	227.615	695.568	819.614
104183	Chi3l4	chitinase 3-like 4	9901.13	4994.4	14807.9	2.96489	1.56798	0.337281	-1.56798	4.992e-12	7.71847e-09	1049.29	922.876	345.724	421.295
57808	Rpl35a	ribosomal protein L35A	1898.04	2899.55	896.53	0.309196	-1.69341	3.23419	1.69341	6.37289e-12	9.09558e-09	113.327	153.59	461.857	544.746
393082	Mettl7a2	methyltransferase like 7A2	843.125	1356.92	329.331	0.242705	-2.04272	4.12023	2.04272	1.3048e-11	1.72924e-08	16.7119	20.2115	84.5895	92.2959
20200	S100a6	S100 calcium binding protein A6 (calcyclin)	1502.01	2320.6	683.419	0.294502	-1.76365	3.39557	1.76365	1.81421e-11	2.24405e-08	86.7835	102.898	364.378	384.118
11846	Arg1	arginase, liver	537.714	164.646	910.781	5.53176	2.46774	0.180774	-2.46774	2.57029e-11	2.98057e-08	66.1647	57.8651	11.8886	13.9622
68436	Rpl34	ribosomal protein L34	994.375	1578.08	410.669	0.260233	-1.94212	3.84271	1.94212	2.82504e-11	3.05667e-08	46.3427	56.7841	233.537	227.397
619547	Rpl34-ps1	ribosomal protein L34, pseudogene 1	993.624	1576.58	410.669	0.260481	-1.94075	3.83905	1.94075	2.9654e-11	3.05667e-08	89.0946	109.168	448.979	436.331
170658	BC002163	NADH dehydrogenase Fe-S protein 5 pseudogene	520.525	860.571	180.478	0.209719	-2.25347	4.76829	2.25347	8.25802e-11	7.75478e-08	12.0296	24.1056	94.5785	108.236
66212	Sec61b	Sec61 beta subunit	991.172	1567.31	415.033	0.264806	-1.91699	3.77635	1.91699	8.35915e-11	7.75478e-08	76.4673	74.3463	342.283	316.212
19942	Rpl27	ribosomal protein L27	1478.01	2285.22	670.796	0.293537	-1.76838	3.40672	1.76838	9.85388e-11	8.70614e-08	87.6353	95.1524	399.514	322.566
23985	Slc26a4	solute carrier family 26, member 4	1185.29	516.99	1853.59	3.58536	1.84212	0.278912	-1.84212	2.08191e-10	1.69809e-07	60.9854	59.5961	18.5676	20.321
20090	Rps29	ribosomal protein S29	1866.09	2802.39	929.794	0.331786	-1.59168	3.01399	1.59168	2.105e-10	1.69809e-07	191.521	281.655	826.196	840.237
19241	Tmsb4x	thymosin, beta 4, X chromosome	26004.6	37124.7	14884.5	0.400933	-1.31857	2.49418	1.31857	2.28805e-10	1.76885e-07	2101.87	2338.69	6412.62	6437.7
21664	Phlda1	pleckstrin homology-like domain, family A, member 1	1024.89	439.459	1610.32	3.66432	1.87354	0.272902	-1.87354	2.54549e-10	1.88916e-07	83.6795	81.6919	26.3437	25.8412
23844	Clca3	chloride channel calcium activated 3	11713.9	6417.27	17010.5	2.65074	1.4064	0.377253	-1.4064	2.94486e-10	2.1015e-07	617.908	547.441	235.483	271.565
67248	Rpl39	ribosomal protein L39	1642.68	2491.66	793.695	0.318541	-1.65045	3.13931	1.65045	4.52075e-10	3.10659e-07	173.274	227.671	798.199	668.502
27981	D4Wsu53e	DNA segment, Chr 4, Wayne State University 53, expressed	1780.93	2697.13	864.736	0.320614	-1.64109	3.11902	1.64109	5.31967e-10	3.52504e-07	67.5723	55.5446	240.621	201.453
20657	Sod3	superoxide dismutase 3, extracellular	2417.07	1213.95	3620.2	2.98217	1.57636	0.335327	-1.57636	5.51194e-10	3.5265e-07	193.887	162.57	63.5404	74.121
100034726	Gm15772	ribosomal protein L26 pseudogene	1392.64	2108.39	676.887	0.321044	-1.63916	3.11484	1.63916	6.91955e-10	4.14146e-07	127.583	133.044	455.534	484.765
19941	Rpl26	ribosomal protein L26	1392.64	2108.39	676.887	0.321044	-1.63916	3.11484	1.63916	6.91955e-10	4.14146e-07	122.179	127.409	436.238	464.232
211623	Plac9	placenta specific 9	807.37	1274.37	340.375	0.267094	-1.90458	3.744	1.90458	7.45188e-10	4.32069e-07	24.0084	26.297	112.132	106.307
17313	Mgp	matrix Gla protein	4131.52	5974.23	2288.81	0.383113	-1.38416	2.61019	1.38416	1.07092e-09	6.02117e-07	366.89	397.405	1152.07	1160.95
67671	Rpl38	ribosomal protein L38	1525.35	2274.47	776.225	0.341277	-1.55099	2.93017	1.55099	1.15598e-09	6.30824e-07	157.214	197.536	552.963	656.792
14694	Gnb2l1	guanine nucleotide binding protein (G protein), beta polypeptide 2 like 1	2059.99	3025.03	1094.94	0.361961	-1.4661	2.76273	1.4661	1.93581e-09	1.0262e-06	96.7367	79.1893	257.091	302.327
100043813	Gm9846	predicted gene 9846	7526.12	11673.1	3379.15	0.289482	-1.78846	3.45445	1.78846	4.39671e-09	2.26602e-06	805.367	1140.43	3461	4385.22
57294	Rps27	ribosomal protein S27	7527.23	11673.8	3380.63	0.28959	-1.78792	3.45316	1.78792	4.54981e-09	2.28154e-06	452.527	641.256	1944.7	2464.29
67186	Rplp2	ribosomal protein, large P2	4434.36	6892.58	1976.14	0.286706	-1.80236	3.4879	1.80236	4.84691e-09	2.36657e-06	371.413	519.083	1594.29	2030.12
17904	Myl6	myosin, light polypeptide 6, alkali, smooth muscle and non-muscle	1936.24	2831.07	1041.41	0.367852	-1.4428	2.71849	1.4428	5.44984e-09	2.59273e-06	193.086	149.161	494.754	574.515
16069	Igj	immunoglobulin joining chain	12281.6	17326.8	7236.41	0.417644	-1.25966	2.39439	1.25966	5.83579e-09	2.70693e-06	367.218	325.009	988.828	922.872
100040531	Dynlt1f	dynein light chain Tctex-type 1F	1827.41	2669.07	985.761	0.369328	-1.43703	2.70762	1.43703	1.05182e-08	4.75987e-06	51.5573	48.7816	151.197	162.687
100040563	Dynlt1c	dynein light chain Tctex-type 1C	1793.87	2616.22	971.527	0.371348	-1.42916	2.69289	1.42916	1.25683e-08	5.5522e-06	72.164	68.5235	208.788	228.96
68222	Fam166a	family with sequence similarity 166, member A	924.109	1415.05	433.169	0.306116	-1.70785	3.26673	1.70785	1.30675e-08	5.63847e-06	42.3762	35.1093	152.047	139.407
20005	Rpl9	ribosomal protein L9	4574.45	6447.36	2701.54	0.419016	-1.25492	2.38654	1.25492	1.4098e-08	5.94486e-06	365.145	380.92	986.722	1075.61
76846	Rps9	ribosomal protein S9	2167.92	3133.83	1202.01	0.38356	-1.38248	2.60716	1.38248	1.45801e-08	6.01154e-06	167.467	174.864	503.805	530.002
22121	Rpl13a	ribosomal protein L13A	2774.79	3998.74	1550.83	0.387829	-1.36651	2.57846	1.36651	1.6145e-08	6.51204e-06	148.552	154.125	475.099	428.791
100039246	Gm10393	predicted gene 10393	948.596	1441.69	455.506	0.315954	-1.66222	3.16502	1.66222	1.78252e-08	7.0368e-06	15.6306	14.9018	57.0067	54.6668
11837	Rplp0	ribosomal protein, large, P0	2149.51	3093.2	1205.82	0.38983	-1.35908	2.56522	1.35908	2.05129e-08	7.92909e-06	73.9484	102.293	241.959	285.481
20102	Rps4x	ribosomal protein S4, X-linked	2123.47	3059.08	1187.85	0.388303	-1.36475	2.57531	1.36475	2.15376e-08	8.14073e-06	133.242	138.289	390.077	419.77
12655	Chi3l3	chitinase 3-like 3	63224.7	37690.8	88758.7	2.35492	1.23568	0.424643	-1.23568	2.19379e-08	8.14073e-06	5952.41	5624.47	2488.68	3190.55
75617	Rps25	ribosomal protein S25	4882.04	7258.8	2505.28	0.345137	-1.53476	2.8974	1.53476	2.44038e-08	8.87821e-06	333.237	397.56	1085.15	1375.8
27425	Atp5l	ATP synthase, H+ transporting, mitochondrial F0 complex, subunit g	1344.74	1980.91	708.562	0.357694	-1.4832	2.79568	1.4832	2.54649e-08	9.08609e-06	110.006	164.033	449.427	446.092
16516	Kcnj15	potassium inwardly-rectifying channel, subfamily J, member 15	5677.83	3362.9	7992.75	2.37674	1.24898	0.420744	-1.24898	3.09261e-08	1.08265e-05	137.492	123.398	63.3031	63.3454
69816	2010001M09Rik	RIKEN cDNA 2010001M09 gene	451.603	727.917	175.29	0.24081	-2.05403	4.15265	2.05403	4.5623e-08	1.5573e-05	20.155	18.7006	98.4572	87.8778
78294	Rps27a	ribosomal protein S27A	4419.69	6180.83	2658.55	0.430129	-1.21716	2.32489	1.21716	4.61633e-08	1.5573e-05	243.09	247.364	638.674	681.205
17991	Ndufa2	NADH dehydrogenase (ubiquinone) 1 alpha subcomplex, 2	330.579	549.182	111.976	0.203897	-2.29409	4.90444	2.29409	4.76586e-08	1.57903e-05	20.4684	21.8857	124.145	116.621
11852	Rhob	ras homolog gene family, member B	867.131	434.847	1299.42	2.98821	1.57928	0.334648	-1.57928	4.86707e-08	1.58427e-05	65.0195	52.5789	26.7295	18.5592
20088	Rps24	ribosomal protein S24	3592.28	5010.02	2174.53	0.434036	-1.20411	2.30395	1.20411	5.30467e-08	1.69694e-05	230.713	265.598	604.448	723.355
19989	Rpl7	ribosomal protein L7	3846.95	5573.91	2119.99	0.380342	-1.39463	2.62921	1.39463	5.56667e-08	1.75058e-05	208.601	244.951	615.052	770.344
17938	Naca	nascent polypeptide-associated complex alpha polypeptide	3170.55	4456.94	1884.16	0.422747	-1.24213	2.36548	1.24213	7.26359e-08	2.24614e-05	28.9997	24.9032	70.0232	76.9192
20918	Eif1	eukaryotic translation initiation factor 1	2294.02	3272.95	1315.09	0.401806	-1.31543	2.48876	1.31543	8.82803e-08	2.68517e-05	116.614	101.821	316.39	310.403
54127	Rps28	ribosomal protein S28	713.015	1098.29	327.739	0.298408	-1.74464	3.35112	1.74464	9.31034e-08	2.78619e-05	102.985	98.1563	429.59	349.384
19946	Rpl30	ribosomal protein L30	4339.91	7029.24	1650.58	0.234816	-2.0904	4.25866	2.0904	2.10941e-07	6.1441e-05	208.628	248.781	945.286	1318.62
666899	Gm12191	ribosomal protein L30 pseudogene	4338.79	7028.48	1649.09	0.23463	-2.09154	4.26203	2.09154	2.11934e-07	6.1441e-05	314.252	374.143	1423.49	1986.2
13040	Ctss	cathepsin S	10982.4	14944.1	7020.58	0.469788	-1.08992	2.12862	1.08992	2.87065e-07	8.19417e-05	494.282	457.167	1155.35	1183.19
19934	Rpl22	ribosomal protein L22	2434.8	3389.66	1479.93	0.436603	-1.19561	2.29041	1.19561	3.01278e-07	8.46956e-05	28.3943	37.7775	83.1807	93.4661
66961	Neat1	nuclear paraspeckle assembly transcript 1 (non-protein coding)	2659.24	4071.68	1246.79	0.30621	-1.7074	3.26573	1.7074	3.15066e-07	8.6131e-05	36.1902	42.1599	168.631	128.617
19921	Rpl19	ribosomal protein L19	4502.07	6842.56	2161.58	0.315902	-1.66245	3.16554	1.66245	3.15668e-07	8.6131e-05	267.873	270.219	841.983	1129.12
20091	Rps3a	ribosomal protein S3A	5494.31	7860.68	3127.95	0.397923	-1.32944	2.51305	1.32944	3.35693e-07	9.02673e-05	319.071	344.465	849.112	1083.93
67701	Wfdc2	WAP four-disulfide core domain 2	3164.54	4363.65	1965.44	0.450411	-1.15069	2.22019	1.15069	3.4255e-07	9.07953e-05	280.078	276.53	656.001	773.289
595136	Ndufs5	NADH dehydrogenase (ubiquinone) Fe-S protein 5	262.802	433.606	91.998	0.21217	-2.23671	4.71321	2.23671	3.82295e-07	9.99028e-05	11.5377	24.0402	87.9699	109.579
21648	Dynlt1b	dynein light chain Tctex-type 1D	891.49	1311.37	471.61	0.359632	-1.47541	2.78062	1.47541	5.07964e-07	0.0001309	64.1134	58.9207	190.646	204.312
667250	Gm12657	predicted gene 12657	1020.6	1504.27	536.927	0.356936	-1.48626	2.80162	1.48626	5.16859e-07	0.000131367	59.5788	50.913	194.088	162.639
81600	Chia	chitinase, acidic	3167.45	1543.64	4791.27	3.10388	1.63407	0.322178	-1.63407	5.86599e-07	0.000147078	286.18	341.116	131.005	103.914
16149	Cd74	CD74 antigen (invariant polypeptide of major histocompatibility complex, class II antigen-associated)	32362.6	20726	43999.3	2.12291	1.08604	0.471052	-1.08604	6.11675e-07	0.00015132	3365.58	2891.64	1566.08	1830.66
14109	Fau	Finkel-Biskis-Reilly murine sarcoma virus (FBR-MuSV) ubiquitously expressed (fox derived)	1413.96	1993.6	834.312	0.418495	-1.25672	2.38951	1.25672	7.01018e-07	0.000171141	76.1805	88.2726	202.983	253.395
227753	Gsn	gelsolin	5182.29	7055.96	3308.63	0.468912	-1.09261	2.1326	1.09261	8.42372e-07	0.000201706	116.629	103.502	266.995	274.487
93726	Ear11	eosinophil-associated, ribonuclease A family, member 11	257.254	92.8106	421.697	4.54363	2.18385	0.220088	-2.18385	8.4796e-07	0.000201706	74.8715	48.973	19.8499	11.3496
55949	Eef1b2	eukaryotic translation elongation factor 1 beta 2	1139.3	1649.99	628.602	0.380973	-1.39224	2.62486	1.39224	8.9207e-07	0.000209512	31.0933	33.9401	104.921	93.0454
20068	Rps17	ribosomal protein S17	2797.21	3847.3	1747.12	0.454116	-1.13887	2.20208	1.13887	9.04913e-07	0.000209872	360.848	377.102	899.831	982.481
17846	Commd1	COMM domain containing 1	249.301	410.676	87.9259	0.214101	-2.22364	4.6707	2.22364	9.18936e-07	0.000210493	7.40368	13.8083	53.6659	62.7603
77125	Il33	interleukin 33	4003.59	2537.95	5469.22	2.15497	1.10767	0.464043	-1.10767	9.79974e-07	0.000221737	234.496	189.012	117.85	108.274
17833	Muc5ac	mucin 5, subtypes A and C, tracheobronchial/gastric	1985.17	1183.08	2787.26	2.35593	1.2363	0.42446	-1.2363	1.18489e-06	0.000264872	31.5256	34.0316	16.3104	15.9499
65019	Rpl23	ribosomal protein L23	2934.67	4010.92	1858.41	0.463338	-1.10986	2.15825	1.10986	1.28453e-06	0.00028274	155.872	192.95	421.13	454.731
13498	Atn1	atrophin 1	742.203	374.189	1110.22	2.96699	1.569	0.337042	-1.569	1.29529e-06	0.00028274	24.1717	26.3366	9.50673	10.2334
22320	Vamp8	vesicle-associated membrane protein 8	449.376	693.304	205.448	0.296333	-1.75471	3.37459	1.75471	1.37504e-06	0.000296656	28.9525	23.7112	96.2867	108.269
228033	Atp5g3	ATP synthase, H+ transporting, mitochondrial F0 complex, subunit C3 (subunit 9)	1847.25	2589.93	1104.57	0.426487	-1.22943	2.34474	1.22943	1.45172e-06	0.000309601	159.196	166.489	459.029	425.584
68212	Tmbim4	transmembrane BAX inhibitor motif containing 4	322.981	514.967	130.995	0.254375	-1.97497	3.93121	1.97497	1.5665e-06	0.000330282	21.3503	11.6493	65.4134	82.3828
53761	Prrc2a	proline-rich coiled-coil 2A	2367.45	1171.49	3563.42	3.04177	1.60491	0.328756	-1.60491	1.63115e-06	0.000336171	60.5748	43.1865	15.3241	23.7959
11464	Actc1	actin, alpha, cardiac muscle 1	514.161	228.204	800.117	3.50615	1.80989	0.285213	-1.80989	1.64149e-06	0.000336171	65.4208	50.7199	15.0329	23.0367
66214	1190002H23Rik	RIKEN cDNA 1190002H23 gene	524.951	793.066	256.836	0.323851	-1.6266	3.08784	1.6266	1.64878e-06	0.000336171	29.0141	27.3935	91.8319	109.386
19982	Rpl36a	ribosomal protein L36A	2665.84	4194.49	1137.19	0.271115	-1.88302	3.68846	1.88302	1.68031e-06	0.000338875	196.282	266.21	1144.42	845.045
20308	Ccl9	chemokine (C-C motif) ligand 9	2932.94	1842.19	4023.68	2.18418	1.12709	0.457838	-1.12709	1.76291e-06	0.000349691	129.618	138.06	74.7796	67.2561
382073	Ccdc84	coiled-coil domain containing 84	393.668	609.41	177.926	0.291964	-1.77614	3.42508	1.77614	1.77164e-06	0.000349691	14.8973	15.8503	51.1014	70.9332
16000	Igf1	insulin-like growth factor 1	1719.15	1054.63	2383.67	2.2602	1.17645	0.442438	-1.17645	1.98745e-06	0.000382464	32.5343	28.397	17.4055	13.6784
20788	Srebf2	sterol regulatory element binding factor 2	704.734	349.213	1060.25	3.03613	1.60223	0.329367	-1.60223	1.99463e-06	0.000382464	21.7857	24.5717	7.83837	9.88183
100310872	Dynlt1a	dynein light chain Tctex-type 1A	853.826	1242.1	465.548	0.374806	-1.41578	2.66805	1.41578	2.01333e-06	0.000382464	9.87194	9.04147	28.5497	29.7025
66594	Uqcr11	ubiquinol-cytochrome c reductase, complex III subunit XI	482.28	729.679	234.881	0.321896	-1.63533	3.10659	1.63533	2.02013e-06	0.000382464	49.4582	58.0734	170.762	217.334
15078	H3f3a	H3 histone, family 3A	4931.56	8124.42	1738.69	0.214008	-2.22427	4.67273	2.22427	2.54708e-06	0.000477358	160.411	163.322	1033.17	718.103
70152	Mettl7a1	methyltransferase like 7A1	3051.8	4681.7	1421.91	0.303717	-1.7192	3.29254	1.7192	2.69112e-06	0.000499311	72.9018	78.1804	331.607	245.052
26961	Rpl8	ribosomal protein L8	1038.29	1487.75	588.835	0.395789	-1.3372	2.5266	1.3372	2.91956e-06	0.000536332	62.2739	74.0345	207.169	193.105
20297	Ccl20	chemokine (C-C motif) ligand 20	167.474	289.595	45.353	0.156608	-2.67477	6.38537	2.67477	3.1848e-06	0.000579321	5.12013	4.8402	41.6894	31.797
69185	Dtwd1	DTW domain containing 1	82.6272	154.404	10.8502	0.0702715	-3.83092	14.2305	3.83092	3.24297e-06	0.000584176	1.70813	0	10.7214	15.9384
20422	Shfm1	split hand/foot malformation (ectrodactyly) type 1	512.396	788.738	236.053	0.299279	-1.74043	3.34136	1.74043	3.39259e-06	0.000605251	37.1902	58.0862	158.786	213.723
18029	Nfic	nuclear factor I/C	1342.85	819.436	1866.26	2.27749	1.18745	0.43908	-1.18745	3.4457e-06	0.000608872	33.512	26.2866	17.3503	12.8412
69019	Spcs1	signal peptidase complex subunit 1 homolog (S. cerevisiae)	880.856	1265.25	496.459	0.392379	-1.34968	2.54856	1.34968	3.63927e-06	0.00063701	50.3499	48.6538	125.325	166.329
12834	Col6a2	collagen, type VI, alpha 2	1114.06	633.817	1594.3	2.51539	1.33078	0.397553	-1.33078	3.78208e-06	0.00065582	47.7629	38.4179	18.9298	20.4875
100628611	Mir5107	microRNA 5107	2782.98	1733.49	3832.48	2.21085	1.1446	0.452314	-1.1446	3.85106e-06	0.000661599	4937.36	3848.49	2099.16	2469.01
12785	Cnbp	cellular nucleic acid binding protein	2179.89	3005.81	1353.96	0.450447	-1.15057	2.22001	1.15057	4.98027e-06	0.000847743	50.6634	57.7817	151.093	128.427
59090	Midn	midnolin	736.754	400.714	1072.79	2.6772	1.42073	0.373524	-1.42073	5.1493e-06	0.000868546	31.2551	26.9585	13.2596	11.8036
12309	S100g	S100 calcium binding protein G	622.234	917.382	327.087	0.356544	-1.48785	2.8047	1.48785	5.36313e-06	0.000896464	59.6445	76.0855	224.981	218.259
140474	Muc4	mucin 4	2126.41	1302.51	2950.31	2.2651	1.17957	0.441482	-1.17957	5.74523e-06	0.000945366	25.0479	27.2796	12.4112	14.3762
20655	Sod1	superoxide dismutase 1, soluble	848.111	1227.4	468.826	0.381968	-1.38848	2.61802	1.38848	5.75759e-06	0.000945366	75.7593	69.578	232.23	207.06
12045	Bcl2a1b	B-cell leukemia/lymphoma 2 related protein A1b	1124.48	1569.07	679.883	0.433303	-1.20655	2.30785	1.20655	5.87476e-06	0.000956142	84.7947	93.1408	213.058	263.204
67427	Rps20	ribosomal protein S20	5710.46	8442.38	2978.53	0.352807	-1.50305	2.83441	1.50305	5.93836e-06	0.00095809	511.265	669.76	1672.7	2227.16
218963	Gm1821	ubiquitin pseudogene	7914.09	10403.9	5424.24	0.521365	-0.939634	1.91804	0.939634	6.09998e-06	0.000975681	343.352	425.644	812.657	903.368
100503670	Rpl5	ribosomal protein L5	3900.03	5201.02	2599.05	0.49972	-1.00081	2.00112	1.00081	6.29066e-06	0.00099758	128.301	129.651	282.83	314.567
12864	Cox6c	cytochrome c oxidase, subunit VIc	638.216	934.634	341.797	0.365702	-1.45126	2.73447	1.45126	7.10343e-06	0.00111692	64.7616	71.1094	213.646	217.274
16592	Fabp5	fatty acid binding protein 5, epidermal	1747.63	2390.14	1105.12	0.462367	-1.11289	2.16278	1.11289	7.55341e-06	0.0011777	72.2908	75.7926	177.24	193.771
110391	Qdpr	quinoid dihydropteridine reductase	201.815	343.608	60.0213	0.174679	-2.51722	5.72478	2.51722	7.70238e-06	0.00119092	4.60779	4.05135	34.3884	22.7833
66290	Atp6v1g1	ATPase, H+ transporting, lysosomal V1 subunit G1	675.465	986.025	364.906	0.370078	-1.4341	2.70213	1.4341	8.58509e-06	0.00131189	33.4134	33.4997	107.478	101.741
20342	Selenbp2	selenium binding protein 2	981.405	1377.62	585.194	0.424788	-1.23519	2.35412	1.23519	8.62621e-06	0.00131189	39.4111	30.2648	82.9802	105.494
17992	Ndufa4	NADH dehydrogenase (ubiquinone) 1 alpha subcomplex, 4	1201.24	1724.85	677.629	0.392863	-1.3479	2.54542	1.3479	8.89224e-06	0.00134135	121.788	152.669	352.26	460.711
19981	Rpl37a	ribosomal protein L37a	3125.75	4901.13	1350.37	0.275522	-1.85976	3.62948	1.85976	9.10463e-06	0.00136232	180.557	274.856	802.122	1130.73
20568	Slpi	secretory leukocyte peptidase inhibitor	4950.68	6747.58	3153.79	0.467395	-1.09728	2.13952	1.09728	9.60364e-06	0.00142549	341.484	378.225	786.769	999.463
14319	Fth1	ferritin heavy chain 1	24454.3	36376.7	12531.9	0.344503	-1.53741	2.90273	1.53741	1.0017e-05	0.00147504	699.645	660.871	1911.89	2650.26
23833	Cd52	CD52 antigen	1194.31	1833.44	555.172	0.302803	-1.72355	3.30248	1.72355	1.11046e-05	0.00162232	99.4227	120.699	350.491	494.748
21743	Inmt	indolethylamine N-methyltransferase	1872.36	2526.37	1218.35	0.482254	-1.05214	2.0736	1.05214	1.14696e-05	0.00166255	120.195	118.601	257.299	315.392
74614	4833422F24Rik	RIKEN cDNA 4833422F24 gene	115.048	16.5422	213.555	12.9097	3.69038	0.0774612	-3.69038	1.24572e-05	0.00179171	8.77263	12.8967	0.35909	1.60147
16785	Rpsa	ribosomal protein SA	3427.52	4528.91	2326.13	0.513619	-0.96123	1.94697	0.96123	1.30871e-05	0.00186782	139.786	112.183	250.702	313.641
20335	Sec61g	SEC61, gamma subunit	455.704	684.116	227.291	0.33224	-1.5897	3.00987	1.5897	1.39195e-05	0.00197146	14.1353	15.2917	52.8489	49.8426
66208	Nenf	neuron derived neurotrophic factor	491.257	748.357	234.157	0.312895	-1.67625	3.19596	1.67625	1.54975e-05	0.00217833	39.0471	32.6152	108.879	154.852
76933	Ifi27l2a	interferon, alpha-inducible protein 27 like 2A	859.162	1204.93	513.397	0.426082	-1.2308	2.34697	1.2308	1.7832e-05	0.00248027	97.5082	123.401	279.89	323.622
76477	Pcolce2	procollagen C-endopeptidase enhancer 2	400.336	613.026	187.646	0.306098	-1.70794	3.26693	1.70794	1.79129e-05	0.00248027	13.4248	7.06201	41.5932	34.6002
68028	Rpl22l1	ribosomal protein L22 like 1	658.227	946.953	369.5	0.390199	-1.35772	2.5628	1.35772	1.86942e-05	0.00256927	79.2567	76.1694	220.874	239.515
12631	Cfl1	cofilin 1, non-muscle	2932.42	1995.36	3869.48	1.93924	0.955492	0.515666	-0.955492	2.00931e-05	0.00274123	364.486	294.225	218.307	172.557
12047	Bcl2a1d	B-cell leukemia/lymphoma 2 related protein A1d	1024.9	1413.13	636.662	0.450534	-1.15029	2.21959	1.15029	2.04973e-05	0.00277596	69.5123	89.7512	185.08	226.607
22070	Tpt1	tumor protein, translationally-controlled 1	7443.59	9667.07	5220.11	0.539988	-0.888999	1.85189	0.888999	2.20703e-05	0.00296734	555.389	612.033	1193.42	1314.25
215449	Rap1b	RAS related protein 1b	2183.29	2896.95	1469.63	0.507301	-0.979086	1.97122	0.979086	2.25929e-05	0.00301574	73.7592	78.0905	153.929	192.894
11758	Prdx6	peroxiredoxin 6	2849.19	3746.74	1951.64	0.52089	-0.94095	1.91979	0.94095	2.47632e-05	0.00328184	88.4977	79.5679	164.084	208.176
67941	Rps27l	ribosomal protein S27-like	580.977	838.861	323.093	0.385157	-1.37648	2.59634	1.37648	2.62863e-05	0.00345898	56.955	81.3464	204.735	214.533
621697	Gm6251	predicted gene 6251	507.979	736.038	279.92	0.380306	-1.39477	2.62946	1.39477	2.70921e-05	0.0035399	43.8654	50.5612	124.577	163.738
80795	Selk	selenoprotein K	675.86	972.146	379.574	0.39045	-1.35679	2.56115	1.35679	2.80474e-05	0.00363911	37.5877	37.1698	115.741	105.732
215384	Fcgbp	Fc fragment of IgG binding protein	552.634	270.968	834.3	3.07896	1.62244	0.324785	-1.62244	2.83142e-05	0.00364821	10.8771	10.2435	2.50217	5.42051
67115	Rpl14	ribosomal protein L14	1058.98	1479.57	638.39	0.431469	-1.21267	2.31766	1.21267	3.0867e-05	0.00392651	66.0481	70.5697	157.378	209.577
20463	Cox7a2l	cytochrome c oxidase subunit VIIa polypeptide 2-like	896.127	1453.21	339.041	0.233305	-2.09971	4.28624	2.09971	3.08974e-05	0.00392651	29.389	29.7371	175.136	118.214
20085	Rps19	ribosomal protein S19	1262.6	1718.99	806.203	0.468998	-1.09234	2.1322	1.09234	3.16576e-05	0.00399575	116.561	139.169	300.661	333.113
20356	Sema5a	sema domain, seven thrombospondin repeats (type 1 and type 1-like), transmembrane domain (TM) and short cytoplasmic domain, (semaphorin) 5A	880.696	498.643	1262.75	2.53237	1.34049	0.394887	-1.34049	3.29173e-05	0.00412667	11.6643	11.7473	4.38622	6.31127
14289	Fpr2	formyl peptide receptor 2	120.996	209.931	32.0607	0.15272	-2.71104	6.54792	2.71104	3.35163e-05	0.00417356	2.97373	2.0336	18.9686	18.5978
269261	Rpl12	ribosomal protein L12	1595.96	2246.96	944.954	0.420547	-1.24966	2.37785	1.24966	3.43757e-05	0.00425204	139.942	156.091	461.556	355.282
12858	Cox5a	cytochrome c oxidase, subunit Va	1133.73	1545.52	721.952	0.467127	-1.09811	2.14075	1.09811	3.51528e-05	0.00431937	90.1696	117.522	239.54	278.393
20299	Ccl22	chemokine (C-C motif) ligand 22	318.063	138.214	497.913	3.60247	1.84899	0.277587	-1.84899	3.80229e-05	0.0046413	27.1584	27.9105	7.17505	10.5223
66448	Mrpl20	mitochondrial ribosomal protein L20	292.56	447.878	137.241	0.306425	-1.7064	3.26345	1.7064	3.93827e-05	0.00474698	21.8018	19.6746	67.5974	88.5836
13014	Cstb	cystatin B	1539.58	2082.9	996.265	0.478307	-1.06399	2.09071	1.06399	3.94004e-05	0.00474698	174.833	157.763	395.234	407.171
12866	Cox7a2	cytochrome c oxidase, subunit VIIa 2	453.721	668.636	238.805	0.357153	-1.48539	2.79992	1.48539	4.03551e-05	0.00482562	26.652	36.3273	104.798	100.862
21944	Tnfsf12	tumor necrosis factor (ligand) superfamily, member 12	383.728	180.044	587.413	3.2626	1.70602	0.306504	-1.70602	4.07541e-05	0.00482562	31.6342	37.5617	10.4694	14.1769
20196	S100a13	S100 calcium binding protein A13	178.37	294.083	62.6574	0.21306	-2.23067	4.69351	2.23067	4.08334e-05	0.00482562	7.57187	9.8734	52.5557	42.8374
20716	Serpina3n	serine (or cysteine) peptidase inhibitor, clade A, member 3N	1823.18	1177.49	2468.87	2.09672	1.06814	0.476935	-1.06814	4.27936e-05	0.00502527	134.935	104.013	61.7319	69.2352
12842	Col1a1	collagen, type I, alpha 1	1516.1	961.179	2071.02	2.15467	1.10747	0.464108	-1.10747	4.55735e-05	0.00531806	49.0055	39.8304	22.1643	25.2817
85029	Rpph1	ribonuclease P RNA component H1	920.076	483.085	1357.07	2.80917	1.49014	0.355977	-1.49014	4.85611e-05	0.00563127	371.843	460.496	165.329	179.382
66576	Uqcrh	ubiquinol-cytochrome c reductase hinge protein	792.275	1114.22	470.33	0.422116	-1.24429	2.36901	1.24429	4.93818e-05	0.00569087	80.1646	91.8853	245.383	227.892
20341	Selenbp1	selenium binding protein 1	1884.16	2663.34	1104.97	0.414881	-1.26923	2.41033	1.26923	5.00421e-05	0.00570954	72.7551	59.3807	155.17	211.363
22187	Ubb	ubiquitin B	6227.5	8028.21	4426.79	0.551404	-0.858818	1.81355	0.858818	5.01592e-05	0.00570954	345.698	412.46	728.606	869.462
14605	Tsc22d3	TSC22 domain family, member 3	683.082	1043.48	322.685	0.309239	-1.6932	3.23374	1.6932	5.34849e-05	0.00605097	16.3384	9.98769	56.4614	40.8138
12044	Bcl2a1a	B-cell leukemia/lymphoma 2 related protein A1a	814.119	1121.79	506.449	0.451465	-1.14731	2.21501	1.14731	5.49004e-05	0.00617346	58.6762	68.3481	142.285	184.521
625249	Gpx4	glutathione peroxidase 4	601.719	858.969	344.47	0.401027	-1.31823	2.4936	1.31823	5.5571e-05	0.00620544	22.4627	34.4059	84.3616	81.5072
268515	Bahcc1	BAH domain and coiled-coil containing 1	265.236	111.899	418.573	3.74063	1.90328	0.267335	-1.90328	5.58536e-05	0.00620544	3.43023	4.34349	1.11312	1.30597
226139	Cox15	COX15 homolog, cytochrome c oxidase assembly protein (yeast)	309.177	138.619	479.736	3.46083	1.79112	0.288948	-1.79112	5.88997e-05	0.00650491	10.6908	9.41657	2.8912	3.80842
56397	Morf4l2	mortality factor 4 like 2	483.339	707.885	258.794	0.365587	-1.45171	2.73533	1.45171	5.98327e-05	0.00656886	11.6181	9.41265	34.3401	31.8581
18242	Oat	ornithine aminotransferase	946.362	1347.35	545.372	0.404773	-1.30482	2.47052	1.30482	6.35472e-05	0.00693562	26.6553	24.1977	83.0307	61.9794
56455	Dynll1	dynein light chain LC8-type 1	1684.33	2252.88	1115.79	0.495271	-1.01371	2.0191	1.01371	6.66428e-05	0.00719234	57.708	53.1877	127.547	130.972
56612	Pfdn5	prefoldin 5	589.463	837.277	341.649	0.408048	-1.29319	2.45069	1.29319	6.66747e-05	0.00719234	46.1511	54.4212	136.487	149.899
73112	3110003A17Rik	RIKEN cDNA 3110003A17 gene	660.236	930.053	390.419	0.419781	-1.25229	2.38219	1.25229	6.7313e-05	0.00721922	41.6889	54.268	129.853	136.428
11906	Zfhx3	zinc finger homeobox 3	1837	1229.25	2444.74	1.98881	0.991905	0.502813	-0.991905	7.08168e-05	0.00755135	15.5902	14.2859	9.11141	8.23079
80876	Ifitm2	interferon induced transmembrane protein 2	1545.66	888.135	2203.19	2.48069	1.31074	0.403113	-1.31074	7.29615e-05	0.00773559	317.138	383.712	155.991	172.5
21346	Tagln2	transgelin 2	11872.3	8297.94	15446.7	1.86151	0.896471	0.537199	-0.896471	7.41673e-05	0.00781875	1284.72	971.845	617.885	774.495
100043160	Gm10012	cytochrome c oxidase, subunit VIIc pseudogene	984.742	1410.32	559.166	0.396482	-1.33467	2.52218	1.33467	7.7243e-05	0.00809699	140.355	159.914	502.711	376.59
330122	Cxcl3	chemokine (C-X-C motif) ligand 3	212.985	340.459	85.5118	0.251166	-1.99329	3.98143	1.99329	7.92104e-05	0.00825657	8.87715	8.08391	42.9887	34.96
12512	Cd63	CD63 antigen	791.986	1194.61	389.366	0.325937	-1.61733	3.06808	1.61733	7.99123e-05	0.0082832	35.7094	39.637	109.131	159.033
13024	Ctla2a	cytotoxic T lymphocyte-associated protein 2 alpha	1048.54	1424.71	672.376	0.47194	-1.08332	2.11891	1.08332	8.86172e-05	0.00910461	47.2537	44.566	106.671	118.09
64138	Ctsz	cathepsin Z	1083.54	1480.8	686.289	0.463458	-1.10949	2.15769	1.10949	8.88183e-05	0.00910461	55.2014	44.1239	124.038	122.493
18703	Pigr	polymeric immunoglobulin receptor	1780.29	1184.15	2376.42	2.00685	1.00493	0.498294	-1.00493	9.44691e-05	0.00963066	64.4876	59.5229	35.6299	35.7187
18477	Prdx1	peroxiredoxin 1	6867.15	8748.95	4985.35	0.569823	-0.811415	1.75493	0.811415	0.0001051	0.0106559	339.845	364.084	676.976	754.874
171567	Nme7	non-metastatic cells 7, protein expressed in (nucleoside-diphosphate kinase)	688.489	961.066	415.913	0.432762	-1.20835	2.31074	1.20835	0.000107324	0.0108044	10.7692	15.916	36.2203	35.8406
11974	Atp6v0e	ATPase, H+ transporting, lysosomal V0 subunit E	378.635	559.231	198.038	0.354126	-1.49767	2.82385	1.49767	0.000107729	0.0108044	28.5888	21.6396	79.1942	83.734
14870	Gstp1	glutathione S-transferase, pi 1	1093.71	1469.53	717.888	0.488516	-1.03352	2.04702	1.03352	0.000110297	0.0109638	75.974	115.381	216.661	241.392
66046	Ndufb5	NADH dehydrogenase (ubiquinone) 1 beta subcomplex, 5	274.934	414.718	135.149	0.325881	-1.61758	3.0686	1.61758	0.0001105	0.0109638	11.6653	15.2637	41.3061	54.9604
100042049	Gm15421	ribosomal protein L22 like 1 pseudogene	493.891	705.71	282.072	0.3997	-1.32301	2.50188	1.32301	0.000116441	0.0114917	35.4582	34.3968	94.0842	107.961
76293	Mfap4	microfibrillar-associated protein 4	6691	4643.45	8738.54	1.88191	0.912194	0.531376	-0.912194	0.000120563	0.0118355	605.209	555.054	309.177	402.516
19384	Ran	RAN, member RAS oncogene family	1258.18	1782.54	733.816	0.411669	-1.28044	2.42914	1.28044	0.000124113	0.01212	34.5306	29.9905	103.761	76.9354
238803	Zfp366	zinc finger protein 366	187.992	69.6585	306.326	4.39754	2.1367	0.2274	-2.1367	0.0001278	0.0124147	13.6743	8.83929	2.22836	3.62819
12925	Crip1	cysteine-rich protein 1 (intestinal)	2007.49	2953.16	1061.82	0.359555	-1.47572	2.78122	1.47572	0.00013245	0.0127993	203.844	268.903	634.42	897.582
20643	Snrpe	small nuclear ribonucleoprotein E	197.564	314.895	80.2338	0.254795	-1.97259	3.92472	1.97259	0.000136116	0.0130854	8.57926	23.3403	86.3698	62.0767
20965	Syn2	synapsin II	70.0045	9.01029	130.999	14.5388	3.86184	0.0687814	-3.86184	0.000138075	0.0132054	2.49219	2.12762	0	0.365923
58911	Sumf1	sulfatase modifying factor 1	349.835	570.315	129.355	0.226813	-2.14042	4.40892	2.14042	0.000142552	0.0135636	4.69211	5.24734	30.8523	20.0054
12856	Cox17	cytochrome c oxidase, subunit XVII assembly protein homolog (yeast)	445.539	718.148	172.93	0.2408	-2.05409	4.15283	2.05409	0.000144522	0.0136809	32.8318	45.9838	229.965	152.074
67945	Rpl41	ribosomal protein L41	8746.92	12259.6	5234.22	0.426948	-1.22787	2.34221	1.22787	0.000148194	0.0139574	993.837	1325.53	2717.61	3614.06
57423	Atp5j2	ATP synthase, H+ transporting, mitochondrial F0 complex, subunit F2	274.489	419.984	128.995	0.307142	-1.70302	3.25582	1.70302	0.000153016	0.0143387	26.7395	27.4289	110.805	93.3981
12867	Cox7c	cytochrome c oxidase, subunit VIIc	1383.12	1849.22	917.022	0.495896	-1.01189	2.01655	1.01189	0.000159512	0.0148723	196.397	212.151	493.934	461.229
11927	Atox1	ATX1 (antioxidant protein 1) homolog 1 (yeast)	346.686	510.221	183.152	0.358966	-1.47808	2.78578	1.47808	0.000161529	0.014985	36.6624	46.6334	129.892	140.255
20198	S100a4	S100 calcium binding protein A4	460.282	660.225	260.34	0.39432	-1.34256	2.53601	1.34256	0.000162849	0.0150323	51.489	53.0051	149.203	157.636
71970	2410018M08Rik	RIKEN cDNA 2410018M08 gene	978.947	1365.72	592.179	0.433603	-1.20555	2.30626	1.20555	0.000164113	0.015074	24.3492	23.3521	53.2917	73.8444
74180	Muc5b	mucin 5, subtype B, tracheobronchial	17355	12420.9	22289.1	1.79448	0.843567	0.557264	-0.843567	0.000166232	0.0151679	156.336	142.935	87.3104	105.192
14962	Cfb	complement factor B	1168.64	1729.14	608.145	0.351705	-1.50756	2.8433	1.50756	0.00016677	0.0151679	22.8445	19.7024	81.5698	57.8779
17381	Mmp12	matrix metallopeptidase 12	5814.79	4322.22	7307.36	1.69065	0.757578	0.591488	-0.757578	0.00017306	0.0156632	207.587	198.926	162.11	115.817
668218	Bin2	bridging integrator 2	295.009	136.701	453.318	3.31613	1.7295	0.301556	-1.7295	0.000176713	0.0159162	24.5871	21.5092	6.39172	9.63394
26442	Psma5	proteasome (prosome, macropain) subunit, alpha type 5	275.196	416.471	133.921	0.321561	-1.63683	3.10983	1.63683	0.000180789	0.0162047	9.87729	12.0655	40.1112	39.2526
13033	Ctsd	cathepsin D	8332.34	11046.4	5618.3	0.50861	-0.975367	1.96614	0.975367	0.000187074	0.0166873	274.578	300.395	568.841	742.108
68576	Hbxip	hepatitis B virus x interacting protein	125.479	208.33	42.6289	0.204622	-2.28896	4.88705	2.28896	0.000192009	0.0170456	4.88421	4.79693	24.46	30.2527
231997	Fkbp14	FK506 binding protein 14	99.6005	171.942	27.2586	0.158533	-2.65714	6.30782	2.65714	0.000194439	0.0171791	0.520579	1.4952	8.50081	6.58195
18643	Pfn1	profilin 1	3506.07	2459.98	4552.17	1.85049	0.88791	0.540396	-0.88791	0.000198053	0.0174155	523.88	524.836	317.484	338.252
232400	BC048546	cDNA sequence BC048546	286.535	132.166	440.903	3.33597	1.73811	0.299763	-1.73811	0.000201329	0.0176201	11.016	7.95407	2.50423	4.01914
232975	Atp1a3	ATPase, Na+/K+ transporting, alpha 3 polypeptide	271.021	141.914	400.129	2.81952	1.49545	0.354671	-1.49545	0.000204889	0.0178475	9.71113	10.8319	5.81858	2.63745
14710	Gngt2	guanine nucleotide binding protein (G protein), gamma transducing activity polypeptide 2	220.313	344.26	96.3661	0.279922	-1.8369	3.57242	1.8369	0.000207055	0.0179519	10.4274	13.7862	56.7579	44.056
57436	Gabarapl1	gamma-aminobutyric acid (GABA) A receptor-associated protein-like 1	311.83	471.017	152.643	0.324072	-1.62561	3.08574	1.62561	0.000212812	0.0183652	8.95353	8.33494	35.7528	25.8636
218490	Btf3	basic transcription factor 3	1982.61	2574.18	1391.03	0.540377	-0.887961	1.85056	0.887961	0.000215337	0.018497	119.192	107.89	226.233	258.708
66242	Mrps16	mitochondrial ribosomal protein S16	172.424	277.91	66.9374	0.24086	-2.05373	4.15179	2.05373	0.000219404	0.0187596	11.3485	12.3063	64.8398	49.0411
338364	Trim65	tripartite motif-containing 65	256.979	119.073	394.884	3.31632	1.72958	0.301539	-1.72958	0.000221697	0.0188687	13.5385	12.4679	4.31791	4.73581
68662	Scgb3a1	secretoglobin, family 3A, member 1	1280.18	1689.97	870.389	0.515032	-0.957266	1.94163	0.957266	0.000225195	0.0190789	127.088	156.007	303.066	336.272
66169	Tomm7	translocase of outer mitochondrial membrane 7 homolog (yeast)	210.657	328.416	92.8981	0.282867	-1.8218	3.53523	1.8218	0.000230623	0.0194499	4.05435	12.3069	38.4757	30.2075
100048885	LOC100048885	major urinary protein LOC100048885	119.85	29.2834	210.416	7.18551	2.84509	0.139169	-2.84509	0.000232842	0.0195482	4.5785	3.45124	0	1.28275
66142	Cox7b	cytochrome c oxidase subunit VIIb	417.281	599.201	235.361	0.392791	-1.34816	2.54588	1.34816	0.000242548	0.0202713	20.8089	26.047	68.2382	70.5843
104158	Ces1d	carboxylesterase 1D	1732.72	2483.68	981.753	0.395281	-1.33905	2.52984	1.33905	0.000266715	0.0221912	50.2211	49.888	170.057	122.952
19035	Ppib	peptidylprolyl isomerase B	894.509	1196.8	592.221	0.494838	-1.01497	2.02086	1.01497	0.000273362	0.0226427	65.4751	58.5349	127.306	161.791
14121	Fbp1	fructose bisphosphatase 1	89.8562	20.7069	159.005	7.67885	2.94089	0.130228	-2.94089	0.00027647	0.0227984	10.7954	10.7555	1.18725	2.05914
241494	Zfp385b	zinc finger protein 385B	184.593	70.386	298.8	4.24517	2.08582	0.235562	-2.08582	0.000279352	0.022934	9.51927	6.96376	1.48606	2.96934
13688	Eif4ebp2	eukaryotic translation initiation factor 4E binding protein 2	1467.04	1014.85	1919.22	1.89112	0.919244	0.528786	-0.919244	0.000282474	0.0230882	126.492	90.7535	70.7885	60.9971
16898	Rps2	ribosomal protein S2	1654.48	2147.85	1161.11	0.540591	-0.88739	1.84983	0.88739	0.000287808	0.023421	122.991	110.615	226.744	271.841
503845	Ear12	eosinophil-associated, ribonuclease A family, member 12	1113.22	729.197	1497.25	2.05328	1.03793	0.487025	-1.03793	0.00029355	0.0236805	325.936	311.956	175.222	183.818
53876	Ear3	eosinophil-associated, ribonuclease A family, member 3	1113.22	729.197	1497.25	2.05328	1.03793	0.487025	-1.03793	0.00029355	0.0236805	325.936	311.956	175.222	183.818
21825	Thbs1	thrombospondin 1	1868.13	1310.75	2425.52	1.85049	0.887907	0.540398	-0.887907	0.000295972	0.0237726	44.5519	39.5033	27.9039	24.4903
241452	Dhrs9	dehydrogenase/reductase (SDR family) member 9	78.3052	21.5395	135.071	6.27086	2.64866	0.159468	-2.64866	0.000302138	0.0241632	4.98381	4.64451	1.49602	0.277998
624713	Gm6525	ribosomal protein L36a pseudogene	262.12	396.215	128.025	0.323119	-1.62986	3.09483	1.62986	0.000309861	0.0246745	18.8143	26.9175	88.7449	76.528
242687	Wasf2	WAS protein family, member 2	1622.09	1096.08	2148.1	1.95981	0.970711	0.510255	-0.970711	0.00032312	0.0254448	54.0958	51.3689	29.1226	33.0557
53419	Corin	corin	122.518	40.7097	204.326	5.01911	2.32743	0.199238	-2.32743	0.000323319	0.0254448	4.4121	3.75907	0.976884	0.899006
76808	Rpl18a	ribosomal protein L18A	1996.84	2623.95	1369.72	0.522007	-0.937859	1.91568	0.937859	0.000323649	0.0254448	90.9079	120.228	255.707	215.68
16852	Lgals1	lectin, galactose binding, soluble 1	496.216	697.198	295.234	0.423459	-1.23971	2.36151	1.23971	0.000332754	0.0259046	32.4604	41.0627	99.8696	102.241
12266	C3	complement component 3	18722.1	13558.3	23885.9	1.76171	0.816979	0.567629	-0.816979	0.00033314	0.0259046	472.623	460.712	271.209	341.324
407819	BC031181	cDNA sequence BC031181	382.793	557.229	208.357	0.373915	-1.41922	2.6744	1.41922	0.000333686	0.0259046	18.9306	20.8571	67.4204	56.0144
56040	Rplp1	ribosomal protein, large, P1	3852.57	5619.39	2085.76	0.371172	-1.42984	2.69417	1.42984	0.000337655	0.0261035	406.649	482.7	1132.74	1651.58
66624	Spcs2	signal peptidase complex subunit 2 homolog (S. cerevisiae)	638.505	881.553	395.457	0.448591	-1.15653	2.2292	1.15653	0.000345912	0.0266309	13.8212	14.3112	36.616	36.0109
20390	Sftpd	surfactant associated protein D	4068	5169.43	2966.57	0.573867	-0.80121	1.74256	0.80121	0.000352946	0.0269062	228.433	220.409	446.535	457.575
15483	Hsd11b1	hydroxysteroid 11-beta dehydrogenase 1	722.224	994.02	450.428	0.453138	-1.14198	2.20684	1.14198	0.000353264	0.0269062	31.6071	26.5655	77.4915	70.381
14869	Gstp2	glutathione S-transferase, pi 2	842.052	1129.19	554.912	0.491424	-1.02496	2.0349	1.02496	0.000353838	0.0269062	56.9844	89.2449	161.351	186.871
27207	Rps11	ribosomal protein S11	1325.57	1735.4	915.736	0.527679	-0.922268	1.89509	0.922268	0.000356838	0.0269677	163.554	142.441	308.895	359.617
66059	Krtcap2	keratinocyte associated protein 2	237.443	357.577	117.309	0.328065	-1.60795	3.04818	1.60795	0.000357554	0.0269677	16.8939	28.092	75.5466	85.1585
21817	Tgm2	transglutaminase 2, C polypeptide	3214.25	2284.95	4143.54	1.8134	0.858698	0.55145	-0.858698	0.000360043	0.0270455	129.949	105.345	70.8515	78.4567
381921	Taok2	TAO kinase 2	555.385	326.259	784.511	2.40456	1.26578	0.415876	-1.26578	0.000377133	0.028215	11.9789	10.1869	4.80643	5.81392
67963	Npc2	Niemann Pick type C2	5918.87	7428.51	4409.23	0.593554	-0.752548	1.68477	0.752548	0.000379477	0.0282763	131.931	138.65	251.98	276.138
19823	Rnf7	ring finger protein 7	463.306	664.001	262.612	0.395499	-1.33825	2.52845	1.33825	0.000389126	0.0288671	24.9667	21.7023	76.3186	59.7257
73649	Cybrd1	cytochrome b reductase 1	1257.22	858.681	1655.75	1.92825	0.947294	0.518604	-0.947294	0.000391925	0.0288671	35.5908	28.5018	19.9601	18.2782
22166	Txn1	thioredoxin 1	3132.63	3959.93	2305.32	0.582162	-0.780508	1.71774	0.780508	0.000392072	0.0288671	216.699	222.644	384.437	489.295
230908	Tardbp	TAR DNA binding protein	829.517	1110.25	548.784	0.494288	-1.01658	2.02311	1.01658	0.000401503	0.0294446	2.53065	2.26067	5.04859	6.13346
109815	H47	histocompatibility 47	805.316	1106.26	504.369	0.455921	-1.13314	2.19336	1.13314	0.000411338	0.0300356	48.2303	37.2238	120.159	95.2691
67952	Tomm20	translocase of outer mitochondrial membrane 20 homolog (yeast)	1209.45	1595.54	823.368	0.516043	-0.954436	1.93782	0.954436	0.000412799	0.0300356	17.9252	15.3102	36.0628	38.1491
20055	Rps16	ribosomal protein S16	4307.63	5948.35	2666.9	0.448342	-1.15733	2.23044	1.15733	0.000421867	0.0303354	345.856	514.558	976.764	1266.15
381629	0610007C21Rik	RIKEN cDNA 0610007C21 gene	149.635	238.903	60.3673	0.252686	-1.98458	3.95749	1.98458	0.000422204	0.0303354	5.34714	7.15008	27.5909	30.0608
227394	Slco4c1	solute carrier organic anion transporter family, member 4C1	723.87	448.388	999.352	2.22877	1.15624	0.448679	-1.15624	0.000422787	0.0303354	38.5211	44.8221	20.4641	22.971
19073	Srgn	serglycin	2296.09	1592.59	2999.6	1.88347	0.913394	0.530935	-0.913394	0.00042346	0.0303354	305.315	334.159	181.398	212.339
21804	Tgfb1i1	transforming growth factor beta 1 induced transcript 1	535.987	306.532	765.442	2.4971	1.32025	0.400464	-1.32025	0.000432407	0.0308572	27.3524	23.5472	9.28459	14.2051
20832	Ssr4	signal sequence receptor, delta	330.766	488.178	173.354	0.355104	-1.49369	2.81608	1.49369	0.000435217	0.0309388	9.81942	21.6213	45.0326	59.4003
229600	BC028528	cDNA sequence BC028528	317.758	461.528	173.988	0.376982	-1.40743	2.65265	1.40743	0.000454332	0.0321743	40.2352	37.9033	109.599	129.839
22272	Uqcrq	ubiquinol-cytochrome c reductase, complex III subunit VII	319.771	466.543	173	0.370812	-1.43124	2.69678	1.43124	0.000471146	0.0332382	36.0423	33.5762	106.272	110.554
11468	Actg2	actin, gamma 2, smooth muscle, enteric	197.888	83.989	311.787	3.71223	1.89229	0.26938	-1.89229	0.00048547	0.034119	22.3296	25.0527	6.14248	8.66826
73046	Glrx5	glutaredoxin 5 homolog (S. cerevisiae)	114.439	190.755	38.1228	0.199853	-2.32299	5.00369	2.32299	0.000495358	0.0346825	4.73604	3.54239	25.4896	22.0808
19167	Psma3	proteasome (prosome, macropain) subunit, alpha type 3	662.99	909.192	416.787	0.458415	-1.12528	2.18143	1.12528	0.000512477	0.0357462	28.3683	30.3591	77.5338	70.9588
69875	Ndufa11	NADH dehydrogenase (ubiquinone) 1 alpha subcomplex 11	229.156	342.009	116.303	0.340056	-1.55615	2.94069	1.55615	0.000533733	0.0370895	4.13803	4.59844	12.6698	17.1346
17160	Man2b2	mannosidase 2, alpha B2	630.705	392.679	868.73	2.21232	1.14556	0.452014	-1.14556	0.000540542	0.0373935	28.4849	22.5311	12.9881	13.5309
18414	Osmr	oncostatin M receptor	1179.68	744.696	1614.66	2.16822	1.11651	0.461208	-1.11651	0.000542602	0.0373935	30.7071	35.9569	15.3986	20.3181
12982	Csf2ra	colony stimulating factor 2 receptor, alpha, low-affinity (granulocyte-macrophage)	367.526	208.481	526.571	2.52575	1.33671	0.395923	-1.33671	0.000544155	0.0373935	30.2726	26.9805	14.1502	12.0002
22177	Tyrobp	TYRO protein tyrosine kinase binding protein	1029.85	1528.2	531.51	0.347801	-1.52366	2.8752	1.52366	0.0005502	0.0376694	81.5471	105.435	250.362	375.726
16599	Klf3	Kruppel-like factor 3 (basic)	1237.66	834.568	1640.76	1.966	0.975261	0.508648	-0.975261	0.000585254	0.039894	78.9127	63.9848	38.9283	44.71
19899	Rpl18	ribosomal protein L18	1294.85	1682.74	906.971	0.538985	-0.891682	1.85534	0.891682	0.000586992	0.039894	135.817	132.11	269.211	305.508
268449	Rpl23a	ribosomal protein L23A	4927.83	7441.41	2414.25	0.324435	-1.624	3.08229	1.624	0.000598728	0.040416	378.37	481.914	1214.71	1872.11
233033	Samd4b	sterile alpha motif domain containing 4B	647.932	413.901	881.963	2.13085	1.09143	0.469295	-1.09143	0.000599029	0.040416	22.4857	18.0064	11.517	10.3441
227613	Tubb2c	tubulin, beta 2C	2554.22	3217.58	1890.86	0.587666	-0.766933	1.70165	0.766933	0.000602259	0.0404866	122.501	114.775	207.641	258.702
18218	Dusp8	dual specificity phosphatase 8	233.271	116.503	350.039	3.00454	1.58715	0.332829	-1.58715	0.000627908	0.0420585	7.74987	6.85586	3.09723	2.50983
12859	Cox5b	cytochrome c oxidase, subunit Vb	285.926	418.752	153.099	0.365608	-1.45163	2.73517	1.45163	0.00063325	0.0422637	18.7069	34.4083	87.3345	83.3433
68193	Rpl24	ribosomal protein L24	2177.44	2987.18	1367.71	0.457859	-1.12702	2.18408	1.12702	0.000656482	0.0434508	184.062	217.919	427.738	592.435
66141	Ifitm3	interferon induced transmembrane protein 3	4144.69	2960.9	5328.48	1.79961	0.847687	0.555675	-0.847687	0.000656571	0.0434508	765.806	876.625	500.77	558.873
74123	Foxp4	forkhead box P4	359.672	195.9	523.445	2.67201	1.41792	0.374251	-1.41792	0.000659698	0.0434508	12.2487	11.6029	4.62406	5.68896
67888	Tmem100	transmembrane protein 100	1740.97	2279.2	1202.73	0.527695	-0.922223	1.89503	0.922223	0.000660403	0.0434508	75.1148	62.2174	166.138	133.529
19231	Ptma	prothymosin alpha	8281.41	11475.4	5087.38	0.443327	-1.17356	2.25567	1.17356	0.00067342	0.0441506	393.524	458.551	1281.75	951.089
20537	Slc5a1	solute carrier family 5 (sodium/glucose cotransporter), member 1	275.033	148.584	401.483	2.70206	1.43406	0.370088	-1.43406	0.000682246	0.0445718	11.1989	9.3576	5.08971	3.67257
18131	Notch3	Notch gene homolog 3 (Drosophila)	374.457	210.1	538.814	2.56456	1.35871	0.38993	-1.35871	0.000691242	0.0449276	5.92639	7.58415	3.73606	2.39909
229722	5330417C22Rik	RIKEN cDNA 5330417C22 gene	829.76	533.457	1126.06	2.11088	1.07785	0.473736	-1.07785	0.000692535	0.0449276	36.4726	31.6396	16.7359	20.4584
15528	Hspe1	heat shock protein 1 (chaperonin 10)	1240.74	1641.66	839.83	0.511574	-0.966985	1.95475	0.966985	0.000717522	0.0463062	106.218	112.633	275.967	219.8
14790	Grcc10	gene rich cluster, C10 gene	320.194	485.38	155.007	0.319352	-1.64678	3.13134	1.64678	0.000718777	0.0463062	29.6159	25.3992	77.1131	121.389
30939	Pttg1	pituitary tumor-transforming gene 1	185.995	291.058	80.9317	0.27806	-1.84653	3.59634	1.84653	0.000723531	0.0464512	3.91377	3.62193	11.8854	19.4036
68763	1110038B12Rik	RIKEN cDNA 1110038B12 gene	63.9391	115.066	12.8123	0.111347	-3.16686	8.98091	3.16686	0.000746023	0.04773	2.20954	1.46656	23.8769	13.9271
17436	Me1	malic enzyme 1, NADP(+)-dependent, cytosolic	1169.5	807.724	1531.28	1.8958	0.922807	0.527482	-0.922807	0.000770475	0.0491251	47.5863	38.6821	26.754	25.6151
66246	Osgep	O-sialoglycoprotein endopeptidase	115.419	186.773	44.0649	0.235928	-2.08358	4.23858	2.08358	0.000777747	0.0493114	3.19565	2.34145	10.4833	16.4503
66096	0910001L09Rik	RIKEN cDNA 0910001L09 gene	233.211	347.857	118.565	0.340843	-1.55282	2.9339	1.55282	0.000778713	0.0493114	11.1954	15.6699	45.8509	46.136
13841	Epha7	Eph receptor A7	213.902	88.2004	339.603	3.85036	1.94499	0.259716	-1.94499	0.000786066	0.0493917	3.4668	4.99755	1.32242	1.24508
66437	Fis1	fission 1 (mitochondrial outer membrane) homolog (yeast)	370.56	520.276	220.845	0.424477	-1.23624	2.35584	1.23624	0.000786701	0.0493917	15.7376	24.0014	49.396	60.0882
71750	R3hdm2	R3H domain containing 2	792.635	510.157	1075.11	2.10742	1.07548	0.474514	-1.07548	0.000787968	0.0493917	22.8153	24.0388	11.9663	13.7918
100038714	Gm15401	predicted gene 15401	392.042	222.701	561.382	2.52079	1.33387	0.396701	-1.33387	0.000795702	0.0497086	33.9077	39.3989	16.1929	17.5848
15312	Hmgn1	high mobility group nucleosomal binding domain 1	1699.32	2595.27	803.372	0.309552	-1.69175	3.23048	1.69175	0.000802183	0.0499453	53.3742	79.4584	299.682	201.944
15530	Hspg2	perlecan (heparan sulfate proteoglycan 2)	1640.44	1138.58	2142.3	1.88156	0.911926	0.531475	-0.911926	0.000817924	0.0507551	15.3722	14.9386	8.55865	10.0657
216835	Usp43	ubiquitin specific peptidase 43	108.222	31.9756	184.468	5.76902	2.52833	0.17334	-2.52833	0.00085317	0.0527657	3.82508	4.42998	0.432887	1.22856
13007	Csrp1	cysteine and glycine-rich protein 1	2332.08	1653.54	3010.62	1.82072	0.864505	0.549235	-0.864505	0.000863856	0.0532491	171.909	169.162	98.3133	118.328
102436	Lars2	leucyl-tRNA synthetase, mitochondrial	330542	180163	480922	2.66937	1.4165	0.37462	-1.4165	0.000910429	0.0559341	10597.1	14060.6	5637.9	5128.23
65098	Zfand6	zinc finger, AN1-type domain 6	530.03	739.864	320.195	0.432775	-1.20831	2.31067	1.20831	0.000923184	0.0565306	19.9793	18.7912	59.4142	44.084
18126	Nos2	nitric oxide synthase 2, inducible	121.169	45.9948	196.344	4.26883	2.09384	0.234256	-2.09384	0.000936766	0.0567784	6.16338	3.82168	1.45229	1.22124
19695	Reg3g	regenerating islet-derived 3 gamma	2325.81	2909.05	1742.58	0.59902	-0.739323	1.66939	0.739323	0.000936876	0.0567784	210.433	239.329	388.396	483.183
20103	Rps5	ribosomal protein S5	878.34	1232.83	523.854	0.42492	-1.23474	2.35338	1.23474	0.000937772	0.0567784	53.6925	86.4946	164.679	221.649
22004	Tpm2	tropomyosin 2, beta	348.186	202.475	493.897	2.4393	1.28647	0.409953	-1.28647	0.000939472	0.0567784	11.722	10.5265	5.86366	4.66074
19933	Rpl21	ribosomal protein L21	1402.55	1821.08	984.023	0.540351	-0.888032	1.85065	0.888032	0.000959201	0.0577017	49.2918	56.5976	119.775	107.782
66607	Ms4a4d	membrane-spanning 4-domains, subfamily A, member 4D	320.128	468.77	171.486	0.36582	-1.45079	2.73358	1.45079	0.000960969	0.0577017	13.3504	10.287	43.4189	30.847
16912	Psmb9	proteasome (prosome, macropain) subunit, beta type 9 (large multifunctional peptidase 2)	322.633	460.9	184.366	0.400013	-1.32188	2.49992	1.32188	0.000992277	0.0593114	18.5571	26.8599	65.3579	67.2573
100861531	Rn45S	45S pre-ribosomal RNA	1.34621e+06	773781	1.91864e+06	2.47956	1.31008	0.403297	-1.31008	0.000994334	0.0593114	28629.5	36871.6	14703.1	16060.7
54208	Arl6ip1	ADP-ribosylation factor-like 6 interacting protein 1	985.608	1303.12	668.096	0.51269	-0.963842	1.9505	0.963842	0.000997368	0.0593114	32.0626	30.7289	74.1857	67.3692
320878	Mical2	microtubule associated monoxygenase, calponin and LIM domain containing 2	1110.28	745.84	1474.72	1.97725	0.983498	0.505752	-0.983498	0.00101353	0.0600799	22.0955	17.3043	9.93099	12.9771
232910	Ap2s1	adaptor-related protein complex 2, sigma 1 subunit	220.632	325.872	115.393	0.354104	-1.49775	2.82403	1.49775	0.00101876	0.0601513	10.8089	17.8109	42.4684	52.2299
73694	2410091C18Rik	RIKEN cDNA 2410091C18 gene	1612.15	1140.05	2084.25	1.82821	0.870432	0.546983	-0.870432	0.00102122	0.0601513	83.3139	97.3553	57.1846	57.6185
66475	Rps23	ribosomal protein S23	7245.58	9522.59	4968.57	0.521767	-0.938523	1.91657	0.938523	0.0010378	0.0609349	833.618	954.493	1701.21	2277.56
66230	Mrps28	mitochondrial ribosomal protein S28	245.459	365.307	125.611	0.343849	-1.54015	2.90825	1.54015	0.00105156	0.0615477	18.5555	16.4265	63.2336	54.1122
110253	Triobp	TRIO and F-actin binding protein	382.896	215.827	549.966	2.54818	1.34947	0.392436	-1.34947	0.00107112	0.0624957	5.4926	4.8507	1.98718	2.69374
319757	Smo	smoothened homolog (Drosophila)	296.143	162.452	429.835	2.64593	1.40377	0.377939	-1.40377	0.00107887	0.0627504	11.1903	10.5085	4.85678	4.6165
71679	Atp5h	ATP synthase, H+ transporting, mitochondrial F0 complex, subunit d	796.997	1056.81	537.184	0.508307	-0.976228	1.96732	0.976228	0.00108508	0.0629144	79.7711	106.425	215.364	211.622
30049	Scd3	stearoyl-coenzyme A desaturase 3	1241.68	842.975	1640.39	1.94596	0.96048	0.513886	-0.96048	0.00109744	0.0634327	53.6549	41.7194	23.9862	32.3479
65107	Lrp10	low-density lipoprotein receptor-related protein 10	977.153	666.261	1288.05	1.93324	0.951024	0.517265	-0.951024	0.00111147	0.0640441	50.0846	36.3443	25.01	26.2889
71722	Cic	capicua homolog (Drosophila)	847.749	560.27	1135.23	2.02622	1.01879	0.49353	-1.01879	0.00111763	0.0641995	18.2484	16.6182	9.23336	10.6273
76959	Chmp5	chromatin modifying protein 5	508.701	695.731	321.671	0.46235	-1.11294	2.16287	1.11294	0.00112493	0.0644198	19.1949	27.3735	59.0009	58.6009
19290	Pura	purine rich element binding protein A	304.499	143.423	465.574	3.24615	1.69873	0.308057	-1.69873	0.0011556	0.0658973	25.2758	32.6297	7.23876	13.533
270084	Lpcat2	lysophosphatidylcholine acyltransferase 2	258.533	373.616	143.451	0.383954	-1.381	2.60448	1.381	0.00115908	0.0658973	5.83336	4.50462	12.7933	18.1485
20024	Sub1	SUB1 homolog (S. cerevisiae)	1404.07	1793.18	1014.96	0.566012	-0.821097	1.76675	0.821097	0.00116139	0.0658973	28.5423	32.5092	59.0604	66.1575
233210	Prr12	proline rich 12	283.779	157.589	409.969	2.60151	1.37935	0.384392	-1.37935	0.00119247	0.0674547	6.60294	5.40485	2.88446	2.42863
232791	Cnot3	CCR4-NOT transcription complex, subunit 3	478.797	288.564	669.03	2.31848	1.21318	0.431317	-1.21318	0.00122576	0.0690706	25.9331	20.5102	10.2153	12.8199
17776	Mast2	microtubule associated serine/threonine kinase 2	491.747	313.323	670.17	2.13891	1.09688	0.467528	-1.09688	0.00122848	0.0690706	10.0811	8.40691	5.53244	4.42219
69189	1810033B17Rik	RIKEN cDNA 1810033B17 gene	106.938	174.782	39.0928	0.223666	-2.16059	4.47096	2.16059	0.00124075	0.0695492	5.91744	1.24726	15.5119	20.2929
29817	Igfbp7	insulin-like growth factor binding protein 7	4848.91	3316.64	6381.17	1.92399	0.944098	0.519755	-0.944098	0.00124891	0.069796	492.619	558.396	272.729	361.325
17749	Polr2k	polymerase (RNA) II (DNA directed) polypeptide K	163.606	250.963	76.2497	0.303828	-1.71867	3.29133	1.71867	0.00125655	0.0700119	6.16304	9.93446	29.765	32.2822
20084	Rps18	ribosomal protein S18	1573.2	2226.52	919.878	0.413145	-1.27528	2.42046	1.27528	0.00126386	0.0702087	151.3	198.133	401.455	583.854
66286	Sec11c	SEC11 homolog C (S. cerevisiae)	445.222	613.503	276.942	0.451411	-1.14749	2.21527	1.14749	0.00127122	0.0704068	32.7717	38.9952	90.0779	94.6977
20194	S100a10	S100 calcium binding protein A10 (calpactin)	477.018	668.617	285.42	0.426882	-1.22809	2.34257	1.22809	0.00130474	0.0720482	50.2567	38.3746	138.045	100.534
22003	Tpm1	tropomyosin 1, alpha	1961.4	1434.99	2487.8	1.73367	0.793828	0.576812	-0.793828	0.00131432	0.0723619	77.4328	74.7787	52.641	48.8538
94249	Slc24a3	solute carrier family 24 (sodium/potassium/calcium exchanger), member 3	117.348	44.8686	189.828	4.23076	2.08092	0.236364	-2.08092	0.0013199	0.0724537	4.79988	6.24392	1.69335	1.34767
98758	Hnrnpf	heterogeneous nuclear ribonucleoprotein F	1707.7	2372.45	1042.94	0.439604	-1.18572	2.27477	1.18572	0.00133992	0.0733357	36.1909	28.4723	98.3504	70.8037
14463	Gata4	GATA binding protein 4	40.7943	6.42313	75.1656	11.7023	3.54872	0.0854531	-3.54872	0.00135214	0.0737873	3.08303	1.44255	0.362265	0.076935
69241	Polr2d	polymerase (RNA) II (DNA directed) polypeptide D	104.955	171.04	38.8708	0.227262	-2.13757	4.40021	2.13757	0.00136098	0.0739515	2.8453	1.85222	10.6802	12.9716
64085	Clstn2	calsyntenin 2	159.299	60.1561	258.442	4.29618	2.10306	0.232765	-2.10306	0.00136312	0.0739515	5.35675	6.48999	0.60536	2.5998
20602	Ncor2	nuclear receptor co-repressor 2	807.434	524.664	1090.2	2.07791	1.05513	0.481254	-1.05513	0.00138099	0.0747021	12.5923	11.2575	5.54168	7.69854
60594	Capn12	calpain 12	249.907	371.853	127.961	0.344116	-1.53903	2.90599	1.53903	0.00139248	0.0751047	4.80219	4.2936	17.8824	12.6151
20295	Ccl17	chemokine (C-C motif) ligand 17	300.726	158.499	442.953	2.79468	1.48268	0.357823	-1.48268	0.00143695	0.077279	101.937	72.3345	25.9634	45.5382
93706	Pcdhgc3	protocadherin gamma subfamily C, 3	1362.52	985.854	1739.19	1.76414	0.818966	0.566848	-0.818966	0.00145323	0.0779284	38.9288	35.6339	26.3804	22.4126
114585	D17H6S53E	DNA segment, Chr 17, human D6S53E	1183.19	822.647	1543.73	1.87654	0.908074	0.532896	-0.908074	0.00147389	0.0788086	67.202	77.7894	43.6922	46.0443
68052	Rps13	ribosomal protein S13	1797.86	2309.44	1286.29	0.556971	-0.844326	1.79543	0.844326	0.00149472	0.0796925	206.698	234.831	397.351	522.828
14225	Fkbp1a	FK506 binding protein 1a	2641.35	1918.08	3364.62	1.75416	0.810778	0.570074	-0.810778	0.00149973	0.0797307	200.353	210.107	124.233	146.825
27392	Pign	phosphatidylinositol glycan anchor biosynthesis, class N	378.265	208.149	548.382	2.63457	1.39757	0.379569	-1.39757	0.00151834	0.0803885	8.3542	7.88901	2.38376	4.73778
13682	Eif4a2	eukaryotic translation initiation factor 4A2	1949.65	2535.1	1364.2	0.538123	-0.893992	1.85831	0.893992	0.00152077	0.0803885	34.2219	31.9439	80.6294	61.3928
13036	Ctsh	cathepsin H	2083.32	2610.52	1556.12	0.596095	-0.746387	1.67759	0.746387	0.00154147	0.0812513	91.2519	100.448	177.11	195.901
20733	Spint2	serine protease inhibitor, Kunitz type 2	902.388	1194.73	610.047	0.510616	-0.96969	1.95842	0.96969	0.00154998	0.0814682	44.5605	39.4557	102.951	86.8346
12226	Btg1	B-cell translocation gene 1, anti-proliferative	2247.2	2839.06	1655.34	0.583061	-0.778281	1.71509	0.778281	0.00156224	0.0818808	37.8916	28.8319	65.813	65.6597
233904	Setd1a	SET domain containing 1A	447.481	269.007	625.956	2.32691	1.21842	0.429754	-1.21842	0.00157479	0.082306	9.66962	11.3948	4.82582	5.69233
228003	Kbtbd10	kelch repeat and BTB (POZ) domain containing 10	698.76	467.428	930.092	1.98981	0.99263	0.502561	-0.99263	0.00159411	0.0830817	34.3109	38.9041	22.4855	20.2277
18555	Cdk16	cyclin-dependent kinase 16	690.638	446.359	934.916	2.09454	1.06663	0.477432	-1.06663	0.00164353	0.0853081	35.1418	26.8889	14.604	19.4221
66144	Atp6v1f	ATPase, H+ transporting, lysosomal V1 subunit F	211.667	315.447	107.886	0.34201	-1.54789	2.92389	1.54789	0.00164602	0.0853081	20.9533	13.489	57.5177	57.6892
11475	Acta2	actin, alpha 2, smooth muscle, aorta	875.435	598.515	1152.35	1.92536	0.945127	0.519384	-0.945127	0.00169359	0.0875287	41.8132	47.6854	27.3087	26.6589
76743	Gje1	gap junction protein, epsilon 1	304.17	165.356	442.984	2.67897	1.42168	0.373278	-1.42168	0.0017007	0.087652	27.7705	32.119	11.0564	14.9048
230734	Yrdc	yrdC domain containing (E.coli)	104.362	170.001	38.7228	0.22778	-2.13429	4.3902	2.13429	0.00171489	0.0881386	2.24383	2.72567	13.2205	12.1505
69576	2310010M20Rik	RIKEN cDNA 2310010M20 gene	998.741	704.623	1292.86	1.83483	0.875643	0.545011	-0.875643	0.00172375	0.0883494	95.9614	107.945	69.9885	58.9933
97165	Hmgb2	high mobility group box 2	954.684	1256.47	652.894	0.519624	-0.94446	1.92447	0.94446	0.00173737	0.0888019	27.61	21.3288	57.7924	50.4562
18843	Bpifa1	BPI fold containing family A, member 1	439.786	603.477	276.096	0.457509	-1.12813	2.18575	1.12813	0.00180126	0.0918146	17.8701	31.546	65.8481	60.9252
67680	Sdhb	succinate dehydrogenase complex, subunit B, iron sulfur (Ip)	312.191	434.24	190.142	0.437873	-1.19142	2.28377	1.19142	0.00183443	0.0932492	15.5643	19.7376	38.4574	55.3869
21803	Tgfb1	transforming growth factor, beta 1	285.21	151.753	418.667	2.75887	1.46408	0.362467	-1.46408	0.00186752	0.0946722	21.4722	18.7444	6.54078	10.2638
14297	Fxn	frataxin	1284.42	904.753	1664.09	1.83927	0.879137	0.543693	-0.879137	0.00187804	0.0949457	139.694	163.668	92.047	99.5688
15081	H3f3b	H3 histone, family 3B	4429.88	5514.28	3345.47	0.606691	-0.720966	1.64828	0.720966	0.00190036	0.0958131	182.693	155.193	334.273	307.407
19679	Pitpnm2	phosphatidylinositol transfer protein, membrane-associated 2	627.036	424.594	829.478	1.95358	0.96612	0.511881	-0.96612	0.0019453	0.0978134	11.5186	13.4934	8.46144	6.41428
13056	Cyb561	cytochrome b-561	298.478	426.319	170.636	0.400253	-1.32102	2.49842	1.32102	0.00197345	0.098722	6.89875	6.92442	20.796	19.1683
11816	Apoe	apolipoprotein E	1563.67	2080.11	1047.23	0.503449	-0.990082	1.9863	0.990082	0.00197401	0.098722	87.6532	80.5078	159.313	226.263
69051	Pycr2	pyrroline-5-carboxylate reductase family, member 2	93.3888	154.163	32.6147	0.21156	-2.24086	4.7268	2.24086	0.00198811	0.0989447	2.35284	1.76597	11.5306	10.8291
14268	Fn1	fibronectin 1	8613.87	6512.3	10715.4	1.64542	0.718453	0.607749	-0.718453	0.00198913	0.0989447	125.827	115.39	76.3456	92.8832
22627	Ywhae	tyrosine 3-monooxygenase/tryptophan 5-monooxygenase activation protein, epsilon polypeptide	5775.67	4461.13	7090.2	1.58933	0.668415	0.629197	-0.668415	0.0020075	0.0995915	351.455	333.383	259.759	238.135
17888	Myh6	myosin, heavy polypeptide 6, cardiac muscle, alpha	506.754	329.478	684.031	2.0761	1.05388	0.481672	-1.05388	0.00203685	0.10074	12.2089	10.1965	6.62622	5.80278
101214	Tra2a	transformer 2 alpha homolog (Drosophila)	720.369	966.407	474.33	0.490818	-1.02674	2.03741	1.02674	0.00204152	0.10074	28.8635	23.4286	68.8739	53.7408
27367	Rpl3	ribosomal protein L3	1737.74	2182.58	1292.9	0.592373	-0.755423	1.68813	0.755423	0.00211036	0.103858	93.1766	97.0312	178.949	192.951
14470	Rabac1	Rab acceptor 1 (prenylated)	307.064	431.107	183.022	0.42454	-1.23603	2.35549	1.23603	0.00211683	0.103858	14.2622	27.0008	55.5883	58.6719
93692	Glrx	glutaredoxin	781.052	526.018	1036.09	1.96968	0.97796	0.507697	-0.97796	0.00212148	0.103858	78.9682	77.5994	43.5348	48.3918
67832	Brix1	BRX1, biogenesis of ribosomes, homolog (S. cerevisiae)	202.538	295.27	109.806	0.371885	-1.42707	2.689	1.42707	0.00214756	0.104857	3.90692	4.3623	10.586	15.2126
54405	Ndufa1	NADH dehydrogenase (ubiquinone) 1 alpha subcomplex, 1	150.618	232.203	69.0335	0.297297	-1.75002	3.36363	1.75002	0.00216033	0.105069	12.6567	15.2741	57.3444	51.8904
67702	Rnf149	ring finger protein 149	678.83	963.238	394.422	0.409475	-1.28815	2.44215	1.28815	0.00216323	0.105069	16.3239	16.1647	54.3233	37.4651
100042889	C920021L13Rik	RIKEN cDNA C920021L13 gene	278.179	403.072	153.285	0.380293	-1.39482	2.62955	1.39482	0.00218329	0.105767	9.94164	7.96203	30.3171	23.8455
114641	Rpl31	ribosomal protein L31	5313.67	6497.31	4130.03	0.635651	-0.653693	1.57319	0.653693	0.00221912	0.107223	252.055	264.672	454.681	487.058
56312	Nupr1	nuclear protein 1	341.486	490.343	192.63	0.392848	-1.34796	2.54551	1.34796	0.00223098	0.107516	23.0135	37.8912	73.7723	107.863
67923	Tceb1	transcription elongation factor B (SIII), polypeptide 1	241.379	352.144	130.615	0.370913	-1.43085	2.69605	1.43085	0.00226139	0.108385	10.7615	16.3612	47.0705	38.4499
66489	Rpl35	ribosomal protein L35	1084.1	1646.88	521.321	0.316551	-1.65949	3.15905	1.65949	0.00226164	0.108385	116.528	114.743	316.615	528.241
70163	2210415F13Rik	RIKEN cDNA 2210415F13 gene	113.509	40.2642	186.754	4.63821	2.21357	0.2156	-2.21357	0.00226654	0.108385	18.3853	15.5462	2.53567	5.8899
24059	Slco2a1	solute carrier organic anion transporter family, member 2a1	4497.72	3399.03	5596.42	1.64647	0.719381	0.607358	-0.719381	0.00228999	0.109225	149.575	129.602	91.6942	103.756
382083	Snx22	sorting nexin 22	749.83	1005.57	494.091	0.491354	-1.02516	2.03519	1.02516	0.00230657	0.109734	20.6507	18.2358	37.3869	53.8768
56094	Cts8	cathepsin 8	330.941	195.623	466.258	2.38345	1.25305	0.419561	-1.25305	0.00231593	0.109875	17.6307	19.7465	9.36788	8.83049
238831	Ppwd1	peptidylprolyl isomerase domain and WD repeat containing 1	193.266	92.2718	294.26	3.18906	1.67313	0.313572	-1.67313	0.00232139	0.109875	11.2859	13.5262	3.7108	5.33261
233575	Pgap2	post-GPI attachment to proteins 2	128.158	52.7409	203.574	3.85989	1.94856	0.259074	-1.94856	0.00232942	0.109975	21.2177	13.9744	4.64457	5.791
67092	Gatm	glycine amidinotransferase (L-arginine:glycine amidinotransferase)	582.846	376.395	789.297	2.09699	1.06832	0.476874	-1.06832	0.00234678	0.110513	32.7801	34.2641	17.1348	19.8983
12387	Ctnnb1	catenin (cadherin associated protein), beta 1	5854.52	7154.42	4554.63	0.636617	-0.651503	1.5708	0.651503	0.00237335	0.111252	124.26	124.996	221.148	231.933
66373	Lsm5	LSM5 homolog, U6 small nuclear RNA associated (S. cerevisiae)	111.722	180.26	43.1829	0.239559	-2.06155	4.17434	2.06155	0.00237446	0.111252	8.42514	8.83023	48.3674	35.0833
231162	Cytl1	cytokine-like 1	63.3001	108.82	17.7804	0.163393	-2.61358	6.12022	2.61358	0.00241699	0.112959	3.10894	0.676473	9.91552	15.9912
22218	Sumo1	SMT3 suppressor of mif two 3 homolog 1 (yeast)	303.733	434.056	173.41	0.399511	-1.32369	2.50306	1.32369	0.00245394	0.114398	11.1774	17.1209	47.9815	34.877
68202	Ndufa5	NADH dehydrogenase (ubiquinone) 1 alpha subcomplex, 5	77.6676	131.655	23.6805	0.179868	-2.47499	5.55962	2.47499	0.00249733	0.116129	2.84141	5.65787	34.5432	21.0798
69573	2310016C08Rik	RIKEN cDNA 2310016C08 gene	397.108	585.009	209.206	0.357612	-1.48353	2.79632	1.48353	0.00251249	0.116426	20.1608	17.8721	73.9848	48.6992
66379	2310016M24Rik	RIKEN cDNA 2310016M24 gene	213.666	317.577	109.754	0.345599	-1.53283	2.89353	1.53283	0.00251626	0.116426	6.092	23.434	45.4166	56.4444
381318	Nsl1	NSL1, MIND kinetochore complex component, homolog (S. cerevisiae)	790.088	554.607	1025.57	1.84918	0.886886	0.54078	-0.886886	0.00253043	0.116614	33.7969	35.2697	23.8025	19.4631
18578	Pde4b	phosphodiesterase 4B, cAMP specific	1060.7	737.27	1384.13	1.87738	0.908717	0.532659	-0.908717	0.00253289	0.116614	21.6701	20.0398	11.5395	14.1128
18102	Nme1	non-metastatic cells 1, protein (NM23A) expressed in	245.087	352.263	137.911	0.3915	-1.35292	2.55428	1.35292	0.00255443	0.117314	13.9684	8.6886	30.1426	36.0031
242050	Igsf10	immunoglobulin superfamily, member 10	400.496	239.912	561.08	2.33869	1.2257	0.42759	-1.2257	0.00261943	0.119828	6.46075	4.77913	2.28113	3.23582
78929	Polr3h	polymerase (RNA) III (DNA directed) polypeptide H	104.93	172.411	37.4488	0.217206	-2.20286	4.60392	2.20286	0.0026221	0.119828	1.8615	1.16067	10.0579	5.84935
103784	Wdr92	WD repeat domain 92	964.657	1264.34	664.97	0.525941	-0.927027	1.90135	0.927027	0.00264151	0.12015	19.3631	19.4782	48.5176	36.9509
625054	Gm6548	eukaryotic translation elongation factor 1 alpha 1 pseudogene	3849.28	4730.37	2968.18	0.627473	-0.672375	1.59369	0.672375	0.00264327	0.12015	143.938	147.511	265.458	272.301
20115	Rps7	ribosomal protein S7	1152.73	1515.66	789.799	0.521094	-0.940384	1.91904	0.940384	0.00264855	0.12015	74.0961	89.8168	154.399	211.331
378702	Serf2	small EDRK-rich factor 2	864.538	1118.48	610.591	0.545909	-0.873267	1.83181	0.873267	0.00267964	0.121006	20.2062	20.1988	41.8552	43.7796
23980	Pebp1	phosphatidylethanolamine binding protein 1	549.49	748.095	350.885	0.469039	-1.09222	2.13202	1.09222	0.00268674	0.121006	36.2541	23.89	82.5979	64.1927
66317	Wdr61	WD repeat domain 61	164.37	251.52	77.2197	0.307013	-1.70363	3.2572	1.70363	0.00269039	0.121006	5.82188	5.3612	24.0541	18.0049
104725	1110002B05Rik	RIKEN cDNA 1110002B05 gene	545.634	745.797	345.471	0.463224	-1.11022	2.15878	1.11022	0.00269352	0.121006	36.9601	14.9856	62.3536	64.5419
27428	Shroom3	shroom family member 3	1190.22	849.355	1531.08	1.80264	0.850112	0.554742	-0.850112	0.00271214	0.121549	21.4233	19.0431	12.4188	13.4747
100041953	Gm10094	predicted gene 10094	394.37	532.953	255.787	0.479944	-1.05906	2.08358	1.05906	0.00272801	0.121965	34.16	31.7783	66.4961	92.1516
328274	Zfp459	zinc finger protein 459	710.434	493.144	927.724	1.88124	0.911688	0.531563	-0.911688	0.0027378	0.122109	26.7842	28.9446	18.825	15.5213
16775	Lama4	laminin, alpha 4	659.468	429.782	889.153	2.06885	1.04883	0.483361	-1.04883	0.00274546	0.122157	13.8871	15.5061	7.05748	9.4267
13653	Egr1	early growth response 1	522.915	355.721	690.109	1.94003	0.956077	0.515457	-0.956077	0.00275783	0.122413	20.6701	24.1751	16.5763	10.2819
109624	Cald1	caldesmon 1	2391.02	1863.38	2918.66	1.56632	0.647383	0.638437	-0.647383	0.00277652	0.122949	75.2507	70.0058	62.5788	44.531
66362	Exosc3	exosome component 3	181.602	287.078	76.1256	0.265174	-1.91499	3.77111	1.91499	0.00281299	0.124267	8.69686	6.19013	40.0777	24.32
244667	Disc1	disrupted in schizophrenia 1	30.6704	60.4128	0.92802	0.0153613	-6.02456	65.0986	6.02456	0.00282849	0.124655	0.0353334	0.0362443	3.98926	1.40723
68107	Cntd1	cyclin N-terminal domain containing 1	194.533	295.672	93.3939	0.31587	-1.6626	3.16586	1.6626	0.00287513	0.126269	6.4249	2.19685	18.0481	12.7318
225908	Gm98	predicted gene 98	358.716	212.061	505.371	2.38314	1.25287	0.419614	-1.25287	0.00287872	0.126269	10.3942	7.83686	3.73339	5.05259
21402	Skp1a	S-phase kinase-associated protein 1A	610.849	857.622	364.076	0.424518	-1.2361	2.35562	1.2361	0.00290102	0.126725	28.5885	21.9456	80.6722	56.1338
224116	Muc20	mucin 20	235.381	115.496	355.266	3.076	1.62106	0.325097	-1.62106	0.00290277	0.126725	8.44122	8.19733	1.68092	4.5711
114886	Cygb	cytoglobin	214.571	122.627	306.515	2.49957	1.32168	0.400069	-1.32168	0.00291573	0.126992	13.463	12.9217	7.90968	4.29281
14548	Mrps33	mitochondrial ribosomal protein S33	201.703	294.455	108.952	0.370014	-1.43435	2.7026	1.43435	0.00292895	0.127269	9.27743	9.27669	22.2291	35.7812
18214	Ddr2	discoidin domain receptor family, member 2	883.926	621.046	1146.81	1.84657	0.884849	0.541544	-0.884849	0.00294942	0.127859	16.5479	11.445	8.49379	8.87978
66824	Pycard	PYD and CARD domain containing	218.532	329.63	107.434	0.325924	-1.61739	3.0682	1.61739	0.00297252	0.12856	7.2635	3.04203	21.2194	14.5905
241128	Fam124b	family with sequence similarity 124, member B	103.087	39.9471	166.227	4.16119	2.05699	0.240316	-2.05699	0.00298185	0.128664	7.79101	4.04527	1.5952	1.64176
18769	Pkig	protein kinase inhibitor, gamma	257.705	363.93	151.479	0.416232	-1.26454	2.40251	1.26454	0.00299016	0.128722	6.0749	7.88745	17.6408	21.4311
13627	Eef1a1	eukaryotic translation elongation factor 1 alpha 1	23329.4	27928.7	18730.1	0.670639	-0.576391	1.49111	0.576391	0.00301985	0.1297	1082.66	1019.13	1663.49	1956.81
13587	Ear2	eosinophil-associated, ribonuclease A family, member 2	1362.57	1004.97	1720.18	1.71168	0.775414	0.584221	-0.775414	0.00303007	0.129838	246.831	235.316	171.18	154.339
54683	Prdx5	peroxiredoxin 5	374.499	528.177	220.821	0.418081	-1.25815	2.39188	1.25815	0.0030562	0.130656	18.6723	44.327	79.8854	98.1431
66441	Magohb	mago-nashi homolog B (Drosophila)	42.7182	76.8442	8.59219	0.111813	-3.16084	8.94349	3.16084	0.00308053	0.131183	0.598961	1.59745	10.0864	13.177
20147	Rs1	retinoschisis (X-linked, juvenile) 1 (human)	72.6358	24.5371	120.735	4.9205	2.29881	0.203231	-2.29881	0.00308267	0.131183	1.7598	2.35316	0.691555	0.283092
17474	Clec4d	C-type lectin domain family 4, member d	124.616	198.403	50.8291	0.256191	-1.96471	3.90334	1.96471	0.00311289	0.132166	4.63438	2.34524	18.8011	12.1877
16400	Itga3	integrin alpha 3	1211.13	856.724	1565.54	1.82735	0.869754	0.54724	-0.869754	0.00313566	0.132829	30.1962	34.2525	18.5979	22.3406
73824	Snhg6	small nucleolar RNA host gene (non-protein coding) 6	56.8762	101.134	12.6183	0.124768	-3.00268	8.0149	3.00268	0.00315383	0.133218	2.70548	3.46903	38.3979	19.2413
66656	Eef1d	eukaryotic translation elongation factor 1 delta (guanine nucleotide exchange protein)	316.427	437.748	195.106	0.445705	-1.16584	2.24364	1.16584	0.00315921	0.133218	7.44529	6.34783	15.851	19.805
16656	Hivep3	human immunodeficiency virus type I enhancer binding protein 3	542.449	348.713	736.186	2.11115	1.07803	0.473675	-1.07803	0.00318776	0.133921	7.09999	9.15075	4.80788	4.15728
20358	Sema6a	sema domain, transmembrane domain (TM), and cytoplasmic domain, (semaphorin) 6A	755.507	532.71	978.305	1.83647	0.876935	0.544523	-0.876935	0.00320049	0.133921	14.8675	13.6397	9.7298	8.19143
13207	Ddx5	DEAD (Asp-Glu-Ala-Asp) box polypeptide 5	7800.13	9557.65	6042.6	0.632227	-0.661486	1.58171	0.661486	0.00320218	0.133921	173.694	170.551	333.73	295.994
26427	Creb3l1	cAMP responsive element binding protein 3-like 1	344.137	148.497	539.778	3.63495	1.86194	0.275107	-1.86194	0.00320476	0.133921	18.7481	28.3913	7.65473	7.50975
17193	Mbd4	methyl-CpG binding domain protein 4	562.791	371.966	753.616	2.02604	1.01866	0.493575	-1.01866	0.00322588	0.134501	19.9191	22.1134	11.9056	12.1634
55951	Brp44l	brain protein 44-like	718.485	938.013	498.957	0.53193	-0.910693	1.87995	0.910693	0.0032336	0.134521	57.4643	53.0304	118.483	121.358
15161	Hcfc1	host cell factor C1	1375.5	981.306	1769.69	1.80341	0.850725	0.554506	-0.850725	0.0032532	0.135033	22.5632	21.3305	12.324	15.7942
20447	St6galnac3	ST6 (alpha-N-acetyl-neuraminyl-2,3-beta-galactosyl-1,3)-N-acetylgalactosaminide alpha-2,6-sialyltransferase 3	173.318	86.6987	259.938	2.99817	1.58408	0.333536	-1.58408	0.00328286	0.13596	6.18824	7.17154	2.71189	2.4637
76938	Rbm17	RNA binding motif protein 17	454.374	622.88	285.868	0.458945	-1.12361	2.17891	1.12361	0.00335763	0.138149	21.8336	15.8309	52.4266	41.7483
54217	Rpl36	ribosomal protein L36	422.588	613.394	231.783	0.37787	-1.40404	2.64641	1.40404	0.00335796	0.138149	51.6295	61.9801	134.608	214.861
69126	1810022K09Rik	RIKEN cDNA 1810022K09 gene	193.999	284.147	103.85	0.365481	-1.45213	2.73612	1.45213	0.00336333	0.138149	22.1965	29.3412	80.5722	83.7586
12018	Bak1	BCL2-antagonist/killer 1	348.578	213.339	483.816	2.26783	1.18131	0.44095	-1.18131	0.00336831	0.138149	22.5048	25.7649	12.7179	11.9959
67267	2900010M23Rik	RIKEN cDNA 2900010M23 gene	83.3683	136.8	29.9367	0.218835	-2.19208	4.56965	2.19208	0.00337903	0.138149	5.43193	7.16396	33.04	34.0327
52686	Mettl2	methyltransferase like 2	865.924	637.444	1094.4	1.71686	0.779774	0.582458	-0.779774	0.00338038	0.138149	41.7286	42.0137	34.1267	22.3265
69804	Tmem147	transmembrane protein 147	114.068	178.548	49.587	0.277723	-1.84828	3.60071	1.84828	0.0033921	0.138323	7.50578	4.12074	20.6344	27.0664
59013	Hnrnph1	heterogeneous nuclear ribonucleoprotein H1	1535.2	1995.14	1075.25	0.538935	-0.891816	1.85551	0.891816	0.0034215	0.139112	45.9628	50.6152	118.246	89.6324
50790	Acsl4	acyl-CoA synthetase long-chain family member 4	4317.87	3364.13	5271.61	1.56701	0.648011	0.638159	-0.648011	0.00342643	0.139112	97.4988	86.6055	70.183	65.3394
208613	Tmem212	transmembrane protein 212	158.937	236.956	80.9177	0.341489	-1.55009	2.92835	1.55009	0.00345001	0.139763	10.7502	11.815	34.0414	42.5965
213053	Slc39a14	solute carrier family 39 (zinc transporter), member 14	215.491	117.601	313.381	2.66479	1.41402	0.375264	-1.41402	0.0035382	0.142833	6.76577	5.36781	2.69731	2.53956
20481	Ski	ski sarcoma viral oncogene homolog (avian)	1831.66	1323.83	2339.49	1.76721	0.82147	0.565865	-0.82147	0.00354119	0.142833	38.8871	46.5207	27.2791	28.8983
66125	Sf3b5	splicing factor 3b, subunit 5	162.871	243.865	81.8778	0.33575	-1.57454	2.9784	1.57454	0.00357941	0.144061	8.501	13.5932	39.473	37.5794
93695	Gpnmb	glycoprotein (transmembrane) nmb	3321.34	4198.19	2444.49	0.582273	-0.780233	1.71741	0.780233	0.00359553	0.144397	73.3506	56.5304	143.925	112.444
93765	Ube2n	ubiquitin-conjugating enzyme E2N	672.623	460.816	884.429	1.91927	0.940556	0.521032	-0.940556	0.00362373	0.145216	20.5395	25.2487	15.959	11.7946
15199	Hebp1	heme binding protein 1	142.715	219.075	66.3555	0.302889	-1.72314	3.30154	1.72314	0.0036329	0.145269	4.75669	7.62948	26.9764	20.9127
66121	Chchd1	coiled-coil-helix-coiled-coil-helix domain containing 1	118.765	182.684	54.8452	0.300219	-1.73591	3.3309	1.73591	0.00364245	0.145338	6.32301	11.8647	30.3971	40.8013
319760	D130020L05Rik	RIKEN cDNA D130020L05 gene	940.656	619.206	1262.11	2.03826	1.02734	0.490614	-1.02734	0.00368695	0.146798	23.5077	27.982	12.3143	17.0433
72042	Cotl1	coactosin-like 1 (Dictyostelium)	601.726	359.478	843.974	2.34778	1.2313	0.425934	-1.2313	0.00370741	0.147296	44.0609	58.4055	24.2126	26.6509
69066	1810010H24Rik	RIKEN cDNA 1810010H24 gene	78.0597	128.459	27.6606	0.215327	-2.2154	4.64411	2.2154	0.00371817	0.147408	2.75533	2.31248	11.9833	15.1224
217194	Klhl11	kelch-like 11 (Drosophila)	143.711	67.8456	219.577	3.23642	1.6944	0.308983	-1.6944	0.003736	0.147799	10.3965	7.80523	3.31583	3.14334
67097	Rps10	ribosomal protein S10	1599.91	2026.53	1173.3	0.578969	-0.788441	1.72721	0.788441	0.00375951	0.148207	188.486	220.285	353.028	467.109
69749	2410004N09Rik	RIKEN cDNA 2410004N09 gene	29.9701	56.1081	3.83209	0.0682983	-3.87201	14.6417	3.87201	0.0037623	0.148207	0.423837	1.30429	11.7604	18.2869
93760	Arid1a	AT rich interactive domain 1A (SWI-like)	2369.73	1757	2982.45	1.69746	0.763381	0.589114	-0.763381	0.00379196	0.148337	37.1308	36.0501	22.1024	27.7379
225876	Kdm2a	lysine (K)-specific demethylase 2A	1444.72	1051.28	1838.15	1.74849	0.80611	0.571922	-0.80611	0.00379452	0.148337	23.6191	26.9229	15.8797	17.6782
56620	Clec4n	C-type lectin domain family 4, member n	280.043	403.125	156.961	0.389362	-1.36082	2.56831	1.36082	0.00379548	0.148337	17.7625	8.01398	43.2993	31.8001
227682	Trub2	TruB pseudouridine (psi) synthase homolog 2 (E. coli)	157.721	235.899	79.5417	0.337185	-1.56839	2.96573	1.56839	0.00379758	0.148337	2.63599	3.50782	10.293	10.9442
66578	2610039C10Rik	RIKEN cDNA 2610039C10 gene	176.194	260.366	92.022	0.353432	-1.50049	2.82939	1.50049	0.00381135	0.148563	7.97613	6.29923	21.8818	24.5646
17329	Cxcl9	chemokine (C-X-C motif) ligand 9	1375.53	1750.85	1000.21	0.57127	-0.807755	1.75049	0.807755	0.00382824	0.148908	34.9354	34.1188	76.2221	63.5602
56619	Clec4e	C-type lectin domain family 4, member e	106.473	166.817	46.129	0.276525	-1.85452	3.61631	1.85452	0.00384542	0.149263	2.58635	1.15836	5.9949	9.36111
14613	Gja5	gap junction protein, alpha 5	372.815	244.392	501.239	2.05096	1.0363	0.487577	-1.0363	0.00385585	0.149356	18.381	13.4678	10.5467	7.27848
22785	Slc30a4	solute carrier family 30 (zinc transporter), member 4	658.858	452.687	865.029	1.91088	0.934234	0.52332	-0.934234	0.00390127	0.150286	14.3439	17.1717	9.87641	9.29563
56224	Tspan5	tetraspanin 5	288.012	170.33	405.695	2.38182	1.25206	0.419847	-1.25206	0.00390217	0.150286	16.142	9.82215	6.034	6.41902
27050	Rps3	ribosomal protein S3	2138.19	2878.11	1398.27	0.485831	-1.04147	2.05833	1.04147	0.00391146	0.150286	66.5974	81.8469	145.581	209.796
73095	Slc25a42	solute carrier family 25, member 42	411.273	272.291	550.256	2.02084	1.01496	0.494844	-1.01496	0.00391226	0.150286	17.1835	17.5671	11.6805	8.22952
17841	Mup2	major urinary protein 2	71.0502	17.2697	124.831	7.2283	2.85366	0.138345	-2.85366	0.00394579	0.151261	4.58804	3.34475	0	1.25868
66915	Myeov2	myeloma overexpressed 2	161.763	250.481	73.0456	0.291622	-1.77783	3.4291	1.77783	0.00395418	0.15127	7.88202	10.7401	46.1499	28.3351
66148	Dnajc15	DnaJ (Hsp40) homolog, subfamily C, member 15	149.517	225.347	73.6876	0.326997	-1.61265	3.05813	1.61265	0.00397491	0.151742	11.4701	11.33	39.0211	41.6268
67865	Rgs10	regulator of G-protein signalling 10	540.012	783.4	296.624	0.378637	-1.40111	2.64105	1.40111	0.00398287	0.151742	31.5657	36.1446	125.024	82.6379
17112	Tm4sf1	transmembrane 4 superfamily member 1	679.587	888.022	471.152	0.530563	-0.914403	1.88479	0.914403	0.00401369	0.152602	23.5433	25.9813	55.5773	52.7021
66091	Ndufa3	NADH dehydrogenase (ubiquinone) 1 alpha subcomplex, 3	245.024	359.96	130.089	0.361398	-1.46834	2.76703	1.46834	0.00403209	0.152941	33.9173	40.4555	90.5647	148.596
21925	Tnnc2	troponin C2, fast	109.495	175.807	43.1829	0.245626	-2.02546	4.07123	2.02546	0.00403909	0.152941	6.09971	6.39298	37.3012	21.6276
78286	Nav2	neuron navigator 2	1041.62	718.893	1364.34	1.89784	0.924356	0.526916	-0.924356	0.0040607	0.153446	11.0347	11.6	5.48643	8.32923
22059	Trp53	transformation related protein 53	340.868	196.505	485.23	2.46931	1.30411	0.404972	-1.30411	0.00412867	0.155452	21.4057	19.3605	6.68024	12.3681
218977	Dlgap5	discs, large (Drosophila) homolog-associated protein 5	692.908	468.684	917.132	1.95682	0.968512	0.511033	-0.968512	0.00413052	0.155452	28.4198	33.3444	16.7656	19.9039
71147	Oxsm	3-oxoacyl-ACP synthase, mitochondrial	210.275	72.697	347.854	4.78498	2.25851	0.208987	-2.25851	0.00418634	0.157233	7.01902	11.3393	1.91881	2.57422
12517	Cd72	CD72 antigen	235.095	333.873	136.317	0.40829	-1.29233	2.44924	1.29233	0.00420659	0.157523	7.20148	9.94881	23.672	25.333
101401	Adamts9	a disintegrin-like and metallopeptidase (reprolysin type) with thrombospondin type 1 motif, 9	242.824	129.902	355.746	2.73857	1.45342	0.365155	-1.45342	0.00421102	0.157523	5.86807	5.94138	1.89093	3.09939
11668	Aldh1a1	aldehyde dehydrogenase family 1, subfamily A1	3899.31	4775.36	3023.26	0.633095	-0.659506	1.57954	0.659506	0.00422751	0.157821	160.31	139.013	276.7	268.32
445007	Nup85	nucleoporin 85	122.566	188.473	56.6593	0.300623	-1.73397	3.32642	1.73397	0.00425486	0.158203	0.807529	4.27253	10.5731	9.67264
67281	Rpl37	ribosomal protein L37	1829.51	2640.15	1018.86	0.385911	-1.37366	2.59127	1.37366	0.00425664	0.158203	87.6331	144.935	278.481	427.64
240752	Pik3c2b	phosphoinositide-3-kinase, class 2, beta polypeptide	704.035	508.752	899.317	1.76769	0.821867	0.565709	-0.821867	0.00426332	0.158203	12.0589	10.7434	8.72548	6.15646
26451	Rpl27a	ribosomal protein L27A	1568.75	2119.46	1018.03	0.480327	-1.05791	2.08192	1.05791	0.004294	0.158773	93.2461	90.402	258.497	183.573
100503605	Beta-s	hemoglobin subunit beta-1-like	6206.02	8327.92	4084.11	0.490412	-1.02793	2.0391	1.02793	0.0042958	0.158773	597.953	678.918	1227.79	1794.33
58223	Mmp19	matrix metallopeptidase 19	1173.19	852.394	1493.98	1.75269	0.809569	0.570552	-0.809569	0.00432622	0.15958	45.2849	41.294	27.5522	29.4646
52469	Ccdc56	coiled-coil domain containing 56	177.491	263.903	91.08	0.345127	-1.5348	2.89749	1.5348	0.00437295	0.160984	13.2913	12.1919	46.222	39.0227
17308	Mgat1	mannoside acetylglucosaminyltransferase 1	435.539	581.733	289.344	0.497383	-1.00757	2.01052	1.00757	0.00438686	0.161176	9.41989	8.15649	18.8213	21.911
213006	Mfsd4	major facilitator superfamily domain containing 4	2353.2	1797.13	2909.27	1.61884	0.694962	0.617725	-0.694962	0.00441913	0.162041	55.8733	63.8694	43.962	41.9199
75599	Pcdh1	protocadherin 1	1384.83	987.178	1782.49	1.80564	0.852509	0.553821	-0.852509	0.00444402	0.162632	53.5938	38.7409	24.5257	34.1408
98386	Lbr	lamin B receptor	357.243	490.885	223.601	0.455505	-1.13446	2.19536	1.13446	0.0045191	0.165054	4.54671	7.89687	17.599	14.4532
100504265	Gm20139	predicted gene, 20139	310.26	190.367	430.153	2.25959	1.17606	0.442557	-1.17606	0.00459455	0.16748	6.59159	6.9993	3.6871	3.28327
434215	Lrrc32	leucine rich repeat containing 32	465.525	300.636	630.413	2.09693	1.06828	0.476888	-1.06828	0.00461198	0.167678	18.5878	14.7258	8.23676	10.033
11838	Arc	activity regulated cytoskeletal-associated protein	25.8284	1.50171	50.155	33.3985	5.06171	0.0299414	-5.06171	0.00464491	0.167678	2.23947	0.971894	0	0.108903
17470	Cd200	CD200 antigen	1407.24	1047.72	1766.76	1.68629	0.753856	0.593017	-0.753856	0.00464609	0.167678	82.6121	68.9806	51.6235	51.9041
232210	8430410A17Rik	RIKEN cDNA 8430410A17 gene	80.3662	129.914	30.8187	0.237224	-2.07568	4.21543	2.07568	0.00465114	0.167678	2.47826	1.94006	8.36166	13.0489
20383	Srsf3	serine/arginine-rich splicing factor 3	1072.55	1372.27	772.829	0.563174	-0.828347	1.77565	0.828347	0.00466126	0.167678	25.7389	25.2263	56.5299	48.1278
16480	Jup	junction plakoglobin	1794.01	1341.09	2246.93	1.67545	0.744548	0.596855	-0.744548	0.0046639	0.167678	46.4025	43.6526	29.6923	32.3977
192656	Ripk2	receptor (TNFRSF)-interacting serine-threonine kinase 2	338.603	213.755	463.452	2.16815	1.11646	0.461224	-1.11646	0.00467172	0.167678	25.776	23.2221	14.0402	12.0382
223690	Ankrd54	ankyrin repeat domain 54	48.1318	84.8274	11.4363	0.134818	-2.89092	7.41741	2.89092	0.0046723	0.167678	0.342026	0.85205	5.70356	4.7723
22186	Uba52	ubiquitin A-52 residue ribosomal protein fusion product 1	1758.63	2413.63	1103.63	0.45725	-1.12895	2.18699	1.12895	0.0047006	0.168111	191.137	253.417	457.115	675.851
19175	Psmb6	proteasome (prosome, macropain) subunit, beta type 6	346.38	471.758	221.003	0.468466	-1.09398	2.13462	1.09398	0.00471699	0.168111	21.6116	21.1694	50.0005	55.6012
407831	Tmem204	transmembrane protein 204	463.206	617.667	308.745	0.499856	-1.00042	2.00058	1.00042	0.00473077	0.168111	17.8467	16.984	39.5804	40.9389
15016	H2-Q5	histocompatibility 2, Q region locus 5	973.236	695.574	1250.9	1.79837	0.84669	0.556059	-0.84669	0.00473518	0.168111	112.506	100.423	64.5285	72.0569
100038993	Gm2002	predicted gene 2002	171.675	267.075	76.2736	0.285588	-1.80799	3.50155	1.80799	0.00474093	0.168111	0.958695	0.491705	3.57087	2.2078
16158	Il11ra2	interleukin 11 receptor, alpha chain 2	171.675	267.075	76.2736	0.285588	-1.80799	3.50155	1.80799	0.00474093	0.168111	0.958695	0.491705	3.57087	2.2078
654472	Gm12070	glyceraldehyde-3-phosphate dehydrogenase pseudogene	4280.92	3279.99	5281.86	1.61032	0.687352	0.620993	-0.687352	0.00474777	0.168111	331.03	313.088	210.479	251.631
69038	1810006K21Rik	RIKEN cDNA 1810006K21 gene	79.4166	130.453	28.3806	0.217555	-2.20055	4.59654	2.20055	0.00477296	0.168681	3.77839	7.19791	32.7088	26.6159
66588	Cmpk1	cytidine monophosphate (UMP-CMP) kinase 1	803.511	1215.04	391.984	0.322611	-1.63213	3.09971	1.63213	0.00479902	0.169279	20.3045	21.4288	92.5609	57.3456
18103	Nme2	non-metastatic cells 2, protein (NM23B) expressed in	899.046	1152.18	645.908	0.560594	-0.834971	1.78382	0.834971	0.00482932	0.169879	59.726	50.2061	114.441	111.433
237029	4932411N23Rik	RIKEN cDNA 4932411N23 gene	72.1211	32.5378	111.704	3.43307	1.7795	0.291285	-1.7795	0.00483434	0.169879	3.50984	2.69377	2.07776	0
56334	Tmed2	transmembrane emp24 domain trafficking protein 2	2023.53	2518.14	1528.92	0.607165	-0.71984	1.647	0.71984	0.00486466	0.170622	77.6831	77.4935	156.568	139.133
100169	Phactr4	phosphatase and actin regulator 4	590.658	384.485	796.831	2.07246	1.05135	0.482518	-1.05135	0.00489193	0.171255	16.2073	18.6234	7.72479	11.7884
68943	Pink1	PTEN induced putative kinase 1	307.154	425.921	188.388	0.442308	-1.17688	2.26087	1.17688	0.00496383	0.173444	7.87297	8.07594	21.4484	20.3007
19881	Rom1	rod outer segment membrane protein 1	15.0842	30.1685	0	0		Inf	Inf	0.00503651	0.175653	0	0	2.64658	1.9387
64010	Sav1	salvador homolog 1 (Drosophila)	1062.42	758.358	1366.49	1.80191	0.849524	0.554968	-0.849524	0.00506669	0.176185	55.0637	53.5734	31.2493	38.4542
171180	Syt12	synaptotagmin XII	631.805	454.867	808.743	1.77798	0.830236	0.562437	-0.830236	0.00507744	0.176185	23.4932	25.851	19.2902	12.9046
224904	2410015M20Rik	RIKEN cDNA 2410015M20 gene	74.4511	122.036	26.8666	0.220153	-2.18342	4.54229	2.18342	0.00508682	0.176185	4.61842	2.61809	15.8152	21.6669
52837	Tmx4	thioredoxin-related transmembrane protein 4	596.113	400.584	791.641	1.97622	0.982742	0.506017	-0.982742	0.00508974	0.176185	13.7276	16.9343	10.9853	7.06657
56295	Higd1a	HIG1 domain family, member 1A	147.726	218.108	77.3437	0.354611	-1.49569	2.81999	1.49569	0.00510904	0.176322	2.59654	5.52798	11.8126	15.1913
217124	Ppp1r9b	protein phosphatase 1, regulatory subunit 9B	395.91	245.567	546.254	2.22446	1.15345	0.449548	-1.15345	0.0051127	0.176322	13.478	11.8908	5.47467	7.67647
20887	Sult1a1	sulfotransferase family 1A, phenol-preferring, member 1	242.361	343.334	141.387	0.411806	-1.27996	2.42833	1.27996	0.0051402	0.176941	10.9175	9.82488	28.9667	29.1527
230815	Man1c1	mannosidase, alpha, class 1C, member 1	485.324	314.187	656.46	2.08939	1.06308	0.478608	-1.06308	0.00517045	0.177653	12.8446	14.9524	6.88972	8.56293
14797	Aes	amino-terminal enhancer of split	721.961	499.627	944.294	1.89	0.918385	0.529101	-0.918385	0.00521005	0.178683	36.6299	39.9799	22.0829	24.9215
100043636	AI662270	expressed sequence AI662270	252.844	357.394	148.293	0.414929	-1.26906	2.41005	1.26906	0.00524278	0.179281	7.95086	12.9023	31.8016	27.0681
212503	Paox	polyamine oxidase (exo-N4-amino)	60.374	103.282	17.4664	0.169114	-2.56393	5.91318	2.56393	0.00524683	0.179281	1.58482	0.487702	7.17745	6.61242
21933	Tnfrsf10b	tumor necrosis factor receptor superfamily, member 10b	1321.36	1010.33	1632.38	1.61569	0.692151	0.61893	-0.692151	0.00527168	0.179683	48.637	54.0065	43.1392	30.5738
54611	Pde3a	phosphodiesterase 3A, cGMP inhibited	379.793	247.308	512.277	2.07141	1.05061	0.482763	-1.05061	0.00527797	0.179683	12.9403	11.5504	7.34951	6.29063
68949	1500012F01Rik	RIKEN cDNA 1500012F01 gene	169.219	252.224	86.2138	0.341815	-1.54871	2.92556	1.54871	0.0052956	0.179954	13.8014	9.82078	43.3039	35.9608
210126	Lpp	LIM domain containing preferred translocation partner in lipoma	4779.38	3772.95	5785.81	1.5335	0.616827	0.652103	-0.616827	0.0053142	0.180255	37.9296	34.7355	28.0473	26.6545
64294	Itm2c	integral membrane protein 2C	681.666	869.805	493.527	0.567399	-0.817565	1.76243	0.817565	0.00533434	0.180608	24.255	24.6012	43.7252	55.9311
75422	Mettl5	methyltransferase like 5	188.159	280.256	96.062	0.342765	-1.54471	2.91745	1.54471	0.00536443	0.181296	12.2348	8.03997	41.155	26.5572
20388	Sftpb	surfactant associated protein B	16096	12412.1	19779.9	1.5936	0.672286	0.627512	-0.672286	0.00539323	0.181649	1099.17	1022.67	634.937	902.578
108143	Taf9	TAF9 RNA polymerase II, TATA box binding protein (TBP)-associated factor	345.852	475.024	216.681	0.456147	-1.13243	2.19228	1.13243	0.00539445	0.181649	9.0207	11.2899	28.082	23.7384
67088	Cand2	cullin-associated and neddylation-dissociated 2 (putative)	557.619	726.499	388.738	0.535085	-0.902161	1.86886	0.902161	0.00546116	0.183562	6.66372	7.57776	14.7483	16.1485
104718	Ttc7b	tetratricopeptide repeat domain 7B	310.959	184.168	437.749	2.3769	1.24908	0.420716	-1.24908	0.00548308	0.183849	14.0227	11.5949	5.10154	7.30589
171531	Mlph	melanophilin	516.474	342.443	690.505	2.01641	1.01179	0.495932	-1.01179	0.00549408	0.183849	18.0698	13.0568	7.91038	9.79968
75613	Med25	mediator of RNA polymerase II transcription, subunit 25 homolog (yeast)	150.327	71.9344	228.719	3.17955	1.66882	0.31451	-1.66882	0.00550498	0.183849	12.6469	7.79206	3.0155	4.3296
57764	Ntn4	netrin 4	315.706	192.55	438.861	2.27921	1.18853	0.438749	-1.18853	0.00550934	0.183849	18.6871	17.8415	8.81252	9.70826
66126	Elof1	elongation factor 1 homolog (ELF1, S. cerevisiae)	189.125	271.213	107.036	0.394658	-1.34133	2.53384	1.34133	0.00561948	0.187188	10.2828	10.1009	25.8473	33.8799
66643	Lix1	limb expression 1 homolog (chicken)	561.697	392.877	730.518	1.85941	0.894841	0.537806	-0.894841	0.00569858	0.189483	22.9476	24.1762	16.2976	13.0674
68342	Ndufb10	NADH dehydrogenase (ubiquinone) 1 beta subcomplex, 10	260.012	364.78	155.243	0.42558	-1.2325	2.34973	1.2325	0.00571567	0.189711	30.6351	18.9735	64.7074	68.5145
17153	Mal	myelin and lymphocyte protein, T-cell differentiation protein	353.588	211.004	496.171	2.35147	1.23356	0.425266	-1.23356	0.00573672	0.19007	15.1283	20.3975	8.28039	9.33405
67160	Eef1g	eukaryotic translation elongation factor 1 gamma	1405.33	1765.81	1044.85	0.591713	-0.75703	1.69001	0.75703	0.00575405	0.190304	62.7374	70.67	111.528	150.119
56615	Mgst1	microsomal glutathione S-transferase 1	1900.33	2325.88	1474.77	0.634072	-0.657281	1.57711	0.657281	0.00580023	0.19149	166.395	148.027	266.651	305.331
16854	Lgals3	lectin, galactose binding, soluble 3	2014.97	2445.56	1584.38	0.64786	-0.626246	1.54354	0.626246	0.00583156	0.192183	100.208	111.081	166.106	212.222
240832	Tor1aip2	torsin A interacting protein 2	1904.46	1418.65	2390.27	1.68488	0.75265	0.593513	-0.75265	0.00585211	0.192518	29.3715	25.8369	16.5572	21.2262
67268	2900073G15Rik	RIKEN cDNA 2900073G15 gene	1369.1	1721.65	1016.55	0.590451	-0.760112	1.69362	0.760112	0.00587052	0.192782	58.2854	56.3489	119.63	104.817
13039	Ctsl	cathepsin L	1906.88	2482.08	1331.68	0.536518	-0.898302	1.86387	0.898302	0.00592346	0.194176	66.0622	69.198	168.111	123.964
14254	Flt1	FMS-like tyrosine kinase 1	1302.91	985.015	1620.8	1.64546	0.718492	0.607732	-0.718492	0.00597196	0.195421	26.9584	24.8806	19.2651	17.1117
14422	B4galnt2	beta-1,4-N-acetyl-galactosaminyl transferase 2	2119.97	1612.47	2627.46	1.62946	0.704394	0.6137	-0.704394	0.00598759	0.195587	58.6811	69.6388	47.0574	44.465
16504	Kcnc3	potassium voltage gated channel, Shaw-related subfamily, member 3	209.137	125.648	292.626	2.32894	1.21967	0.42938	-1.21967	0.00605013	0.197283	5.62616	5.95737	3.75084	2.01356
16416	Itgb3	integrin beta 3	187.137	267.459	106.814	0.399368	-1.32421	2.50396	1.32421	0.00607581	0.197773	1.5402	2.13368	4.70967	6.02273
68995	Mcts1	malignant T cell amplified sequence 1	199.516	287.983	111.048	0.385608	-1.37479	2.59331	1.37479	0.00612406	0.198994	12.2557	13.1089	39.6892	36.5536
11813	Apoc2	apolipoprotein C-II	33.1517	61.0353	5.2681	0.0863124	-3.53429	11.5858	3.53429	0.00613969	0.199154	1.59963	0.14917	10.2964	12.135
210356	Nckap5	NCK-associated protein 5	1542.37	1160.33	1924.42	1.65851	0.729892	0.602949	-0.729892	0.00619795	0.200636	26.0188	24.8425	17.3675	18.0719
235169	Foxred1	FAD-dependent oxidoreductase domain containing 1	121.884	189.259	54.5091	0.288014	-1.79579	3.47206	1.79579	0.00621071	0.200636	4.07072	1.13091	11.0355	9.24819
20104	Rps6	ribosomal protein S6	3073.05	3736.05	2410.04	0.645076	-0.632458	1.5502	0.632458	0.0062231	0.200636	169.896	176.301	311.511	310.04
66204	Acyp1	acylphosphatase 1, erythrocyte (common) type	80.1301	136.594	23.6665	0.173262	-2.52897	5.7716	2.52897	0.00622864	0.200636	1.27446	5.81027	31.9756	16.9193
50708	Hist1h1c	histone cluster 1, H1c	433.162	575.075	291.25	0.506456	-0.98149	1.9745	0.98149	0.0062506	0.200748	17.635	19.6574	41.8458	43.5903
12831	Col5a1	collagen, type V, alpha 1	382.161	235.331	528.991	2.24786	1.16855	0.444868	-1.16855	0.00625377	0.200748	7.12069	5.57903	2.4661	4.02859
19087	Prkar2a	protein kinase, cAMP dependent regulatory, type II alpha	474.524	305.834	643.214	2.10315	1.07255	0.475478	-1.07255	0.0063171	0.202431	14.5818	17.1944	7.34543	10.209
433102	Sfta2	surfactant associated 2	242.553	337.551	147.555	0.437134	-1.19385	2.28763	1.19385	0.0063318	0.202552	28.8339	29.5773	69.4051	85.2938
100502825	Gm13826	predicted pseudogene 13826	117.63	185.609	49.6511	0.267503	-1.90237	3.73828	1.90237	0.00637365	0.20314	4.50883	8.50013	35.9118	21.2622
18002	Nedd8	neural precursor cell expressed, developmentally down-regulated gene 8	658.896	851.026	466.766	0.548474	-0.866504	1.82324	0.866504	0.00638128	0.20314	74.2317	80.8362	165.386	162.464
238317	C130039O16Rik	RIKEN cDNA C130039O16 gene	960.998	697.468	1224.53	1.75568	0.812026	0.569581	-0.812026	0.00638301	0.20314	18.8952	14.6422	10.416	11.5396
20316	Sdf2	stromal cell derived factor 2	214.363	306.743	121.983	0.397671	-1.33035	2.51464	1.33035	0.00641097	0.20363	13.7496	5.93858	27.1424	28.9587
100504715	Tmppe	transmembrane protein with metallophosphoesterase domain	598.896	411.468	786.325	1.91102	0.934346	0.523279	-0.934346	0.00642037	0.20363	12.1527	10.9009	6.58225	7.33573
329065	Scd4	stearoyl-coenzyme A desaturase 4	495.218	316.992	673.444	2.12448	1.08711	0.470703	-1.08711	0.00644135	0.203947	25.0311	19.2114	8.63113	15.2953
12628	Cfh	complement component factor h	3377.35	2668.02	4086.69	1.53173	0.615163	0.652856	-0.615163	0.00646258	0.20427	97.0163	90.9566	74.0194	67.7369
230075	Ndufb6	NADH dehydrogenase (ubiquinone) 1 beta subcomplex, 6	215.33	309.094	121.567	0.393299	-1.3463	2.54259	1.3463	0.00648983	0.204783	28.1812	17.9792	70.0406	64.2009
79221	Hdac9	histone deacetylase 9	282.274	167.233	397.314	2.37581	1.24842	0.420908	-1.24842	0.00654729	0.206245	4.34009	2.8065	1.44914	1.99214
26365	Ceacam1	carcinoembryonic antigen-related cell adhesion molecule 1	1047.77	749.9	1345.65	1.79444	0.84353	0.557278	-0.84353	0.00656658	0.206502	41.0664	31.619	19.5053	27.0403
241041	Gm4956	predicted gene 4956	151.795	228.554	75.0356	0.328306	-1.60689	3.04594	1.60689	0.00659839	0.207151	5.99483	7.05128	27.3793	18.7973
19179	Psmc1	protease (prosome, macropain) 26S subunit, ATPase 1	355.282	471.19	239.373	0.508018	-0.977047	1.96843	0.977047	0.00661137	0.207209	13.8994	18.043	30.835	42.3986
66384	Srp19	signal recognition particle 19	615.339	865.236	365.442	0.422361	-1.24345	2.36764	1.24345	0.00664446	0.207697	44.2044	39.6492	137.509	91.5826
14181	Fgfbp1	fibroblast growth factor binding protein 1	35.3091	64.0621	6.55614	0.10234	-3.28855	9.77131	3.28855	0.00664935	0.207697	0.441158	0.603375	5.76874	6.13556
11433	Acp5	acid phosphatase 5, tartrate resistant	482.674	644.79	320.559	0.497153	-1.00824	2.01145	1.00824	0.00671005	0.209006	18.284	21.3182	52.2655	40.276
22401	Zmat3	zinc finger matrin type 3	1152.35	822.56	1482.15	1.80187	0.849499	0.554978	-0.849499	0.00671379	0.209006	22.0146	16.4498	15.9529	8.56493
19344	Rab5b	RAB5B, member RAS oncogene family	1068.24	802.619	1333.87	1.6619	0.732831	0.601722	-0.732831	0.0067761	0.210166	43.5113	40.8099	31.5695	27.041
110593	Prdm2	PR domain containing 2, with ZNF domain	1482.65	1131.5	1833.79	1.62067	0.696592	0.617028	-0.696592	0.00678352	0.210166	13.0799	10.1337	8.42776	8.03587
217431	Nol10	nucleolar protein 10	1883.22	1433.53	2332.9	1.62738	0.702548	0.614486	-0.702548	0.00679321	0.210166	75.8117	80.5402	54.4544	56.8822
71712	Dram1	DNA-damage regulated autophagy modulator 1	2895.12	3566.77	2223.48	0.623388	-0.681799	1.60414	0.681799	0.00679635	0.210166	73.7813	84.4355	163.084	131.621
101966	D8Ertd738e	DNA segment, Chr 8, ERATO Doi 738, expressed	158.385	232.585	84.1859	0.361958	-1.46611	2.76275	1.46611	0.00684395	0.210643	6.38577	18.512	43.0353	38.5703
73689	Bloc1s2	biogenesis of lysosome-related organelles complex-1, subunit 2	88.5569	143.793	33.3207	0.231727	-2.1095	4.31542	2.1095	0.0068474	0.210643	2.14825	5.1418	12.7243	24.4452
100038607	Gm10636	predicted gene 10636	189.798	98.6599	280.936	2.84752	1.50971	0.351183	-1.50971	0.00684809	0.210643	11.3421	11.9069	3.70208	5.75533
434396	Gm5615	predicted gene 5615	270.774	171.226	370.322	2.16276	1.11287	0.462372	-1.11287	0.00685721	0.210643	16.5734	15.1921	10.0468	6.91055
109828	C7	complement component 7	1423.23	1067.66	1778.8	1.66607	0.736453	0.600213	-0.736453	0.00687363	0.210799	60.869	70.2561	45.2437	46.1566
27370	Rps26	ribosomal protein S26	487.225	635.202	339.249	0.534081	-0.904869	1.87237	0.904869	0.00690466	0.211401	78.0376	73.9565	149.726	179.077
66830	Nacc1	nucleus accumbens associated 1, BEN and BTB (POZ) domain containing	747.738	520.229	975.247	1.87465	0.906621	0.533433	-0.906621	0.00695365	0.211936	21.9168	23.4223	12.321	15.7085
20715	Serpina3g	serine (or cysteine) peptidase inhibitor, clade A, member 3G	587.633	395.231	780.034	1.97362	0.980842	0.506684	-0.980842	0.00698755	0.211936	47.8791	30.428	20.9497	24.4241
212627	Prpsap2	phosphoribosyl pyrophosphate synthetase-associated protein 2	223.548	356.126	90.9699	0.255443	-1.96893	3.91477	1.96893	0.00700352	0.211936	7.22487	2.77287	27.7453	16.4985
13614	Edn1	endothelin 1	301.367	414.282	188.452	0.454888	-1.13642	2.19834	1.13642	0.00701835	0.211936	6.61586	9.35643	21.6497	19.3404
170748	BC017612	cDNA sequence BC017612	163.904	275.839	51.9691	0.188404	-2.4081	5.30774	2.4081	0.00702737	0.211936	5.43768	5.57786	44.5955	23.1115
68735	Mrps18c	mitochondrial ribosomal protein S18C	87.7775	141.052	34.5028	0.24461	-2.03144	4.08814	2.03144	0.00703926	0.211936	4.75255	8.81264	38.477	26.6934
118449	Synpo2	synaptopodin 2	157.31	81.7831	232.837	2.84701	1.50945	0.351246	-1.50945	0.00704445	0.211936	3.89429	2.72485	1.33251	1.33284
66055	0610009D07Rik	RIKEN cDNA 0610009D07 gene	238.712	331.92	145.505	0.438375	-1.18976	2.28115	1.18976	0.00705176	0.211936	12.4979	13.5792	31.4686	37.5031
239368	BC030476	cDNA sequence BC030476	308.861	190.303	427.419	2.24599	1.16735	0.445238	-1.16735	0.00705932	0.211936	15.8341	20.0058	9.01623	9.55829
16594	Klc2	kinesin light chain 2	69.5613	25.2763	113.846	4.50409	2.17123	0.222021	-2.17123	0.00706706	0.211936	3.51869	3.32742	1.1047	0.651688
13733	Emr1	EGF-like module containing, mucin-like, hormone receptor-like sequence 1	376.035	505.439	246.631	0.487954	-1.03518	2.04937	1.03518	0.00706739	0.211936	6.92801	8.23788	18.4523	17.6708
67676	Rpp21	ribonuclease P 21 subunit (human)	118.139	179.715	56.5632	0.314738	-1.66778	3.17725	1.66778	0.00706981	0.211936	12.8465	9.9774	38.2797	45.073
100504616	Gm15910	predicted gene 15910	2700.68	2070.01	3331.36	1.60935	0.686475	0.62137	-0.686475	0.00707413	0.211936	102.286	121.323	82.5113	78.9648
14417	Gad2	glutamic acid decarboxylase 2	423.963	284.24	563.686	1.98313	0.987782	0.504252	-0.987782	0.00708206	0.211936	9.3963	10.6258	6.24337	5.47605
26943	Serinc3	serine incorporator 3	12404.3	14890.3	9918.37	0.666097	-0.586197	1.50128	0.586197	0.00712318	0.212733	285.666	254.147	483.528	451.32
12827	Col4a2	collagen, type IV, alpha 2	2977.34	2069.83	3884.84	1.87689	0.908347	0.532795	-0.908347	0.00713161	0.212733	71.6123	50.6519	30.3042	44.3869
13522	Adam28	a disintegrin and metallopeptidase domain 28	563.475	384.69	742.26	1.9295	0.948229	0.518268	-0.948229	0.00715586	0.213114	15.8227	14.3638	8.38704	9.66816
74098	0610037L13Rik	RIKEN cDNA 0610037L13 gene	157.539	236.467	78.6097	0.332433	-1.58886	3.00812	1.58886	0.00718854	0.213744	6.27121	4.00538	20.8314	14.5303
68349	Ndufs3	NADH dehydrogenase (ubiquinone) Fe-S protein 3	209.482	297.333	121.631	0.409071	-1.28958	2.44456	1.28958	0.00720958	0.214026	12.6903	13.2178	35.8662	37.4898
16156	Il11	interleukin 11	428.878	295.672	562.084	1.90104	0.926787	0.526028	-0.926787	0.00723092	0.214317	27.2828	30.5039	20.6848	14.5918
56501	Elf4	E74-like factor 4 (ets domain transcription factor)	1088.48	798.35	1378.61	1.72682	0.788118	0.579099	-0.788118	0.00726016	0.214808	21.108	25.9021	16.4273	15.2389
216350	Tspan8	tetraspanin 8	463.123	615.156	311.091	0.50571	-0.983617	1.97742	0.983617	0.00727064	0.214808	18.7962	14.9287	39.7449	36.9573
54670	Atp8b1	ATPase, class I, type 8B, member 1	228.336	138.02	318.653	2.30875	1.20711	0.433135	-1.20711	0.007382	0.217752	5.15798	4.7794	2.86296	2.10778
229603	Otud7b	OTU domain containing 7B	1647.49	1260.02	2034.95	1.61501	0.691541	0.619192	-0.691541	0.00740939	0.218212	23.9455	26.2824	18.446	17.6261
102791	Tcta	T-cell leukemia translocation altered gene	147.451	214.7	80.2018	0.373552	-1.42062	2.677	1.42062	0.00748741	0.220161	3.54876	6.18265	13.043	17.5202
22323	Vasp	vasodilator-stimulated phosphoprotein	358.52	497.478	219.563	0.441352	-1.18	2.26577	1.18	0.00757543	0.222397	10.9249	8.73942	30.5789	20.6807
245240	9930111J21Rik2	RIKEN cDNA 9930111J21 gene 2	1870.66	1431.95	2309.38	1.61275	0.689524	0.620058	-0.689524	0.00767728	0.22503	51.9138	44.7718	33.3214	35.7758
20510	Slc1a1	solute carrier family 1 (neuronal/epithelial high affinity glutamate transporter, system Xag), member 1	341.504	219.756	463.252	2.10803	1.0759	0.474377	-1.0759	0.00770997	0.225144	11.2598	13.657	7.15071	6.59406
331374	Dgkk	diacylglycerol kinase kappa	13.1692	26.3384	0	0		Inf	Inf	0.00771615	0.225144	0	0	0.257206	0.637274
66965	Ctu2	cytosolic thiouridylase subunit 2 homolog (S. pombe)	218.86	317.801	119.919	0.377338	-1.40607	2.65014	1.40607	0.00772496	0.225144	5.23749	2.73231	9.22073	14.8144
66510	Rnf181	ring finger protein 181	661.004	858.838	463.17	0.539298	-0.890845	1.85426	0.890845	0.00773911	0.225144	34.1034	33.077	78.5923	65.4331
14004	Chchd2	coiled-coil-helix-coiled-coil-helix domain containing 2	3360.24	5198.31	1522.17	0.292821	-1.77191	3.41506	1.77191	0.0077507	0.225144	156.699	177.496	836.102	488.901
16195	Il6st	interleukin 6 signal transducer	3070.88	2383.89	3757.87	1.57636	0.656599	0.634372	-0.656599	0.00776574	0.225144	75.4014	63.3782	47.2161	54.1839
68634	Tm2d3	TM2 domain containing 3	150.445	236.93	63.9594	0.26995	-1.88923	3.70439	1.88923	0.00776611	0.225144	5.67215	7.03837	34.8389	19.9532
17714	Grpel2	GrpE-like 2, mitochondrial	354.164	473.518	234.809	0.495881	-1.01193	2.01661	1.01193	0.00783493	0.226674	7.59759	4.2108	11.9349	15.2048
27059	Sh3d19	SH3 domain protein D19	853.276	633.785	1072.77	1.69263	0.759271	0.590795	-0.759271	0.0078433	0.226674	15.8396	17.5983	12.6227	10.2983
75764	Slx1b	SLX1 structure-specific endonuclease subunit homolog B (S. cerevisiae)	583.466	405.877	761.054	1.87509	0.906957	0.533309	-0.906957	0.00803087	0.231478	19.734	21.492	12.5561	12.9389
19224	Ptgs1	prostaglandin-endoperoxide synthase 1	1117.43	849.77	1385.09	1.62996	0.704838	0.613511	-0.704838	0.00803591	0.231478	49.9174	47.1618	37.3384	31.4755
68475	Ssna1	Sjogren's syndrome nuclear autoantigen 1	129.053	192.573	65.5335	0.340304	-1.5551	2.93855	1.5551	0.00804696	0.231478	4.673	10.2406	25.4043	26.2853
380928	Lmo7	LIM domain only 7	3673.74	4480.52	2866.95	0.639869	-0.644151	1.56282	0.644151	0.00808296	0.232089	45.249	48.7132	93.3207	76.9208
14433	Gapdh	glyceraldehyde-3-phosphate dehydrogenase	4824.09	3779	5869.17	1.5531	0.635153	0.643873	-0.635153	0.00809323	0.232089	489.565	466.507	328.528	382.803
72199	Mms19	MMS19 (MET18 S. cerevisiae)	232.195	326.387	138.003	0.422819	-1.24189	2.36508	1.24189	0.00812282	0.232578	3.93426	3.08611	9.61011	9.4804
546049	C330021F23Rik	RIKEN cDNA C330021F23 gene	4697.85	6004.33	3391.37	0.564821	-0.824135	1.77047	0.824135	0.00813644	0.232609	195.296	222.629	357.256	501.683
80889	Mesdc1	mesoderm development candidate 1	319.256	212.323	426.189	2.00727	1.00523	0.49819	-1.00523	0.00818784	0.233577	13.2143	9.19978	7.48572	5.31535
11826	Aqp1	aquaporin 1	1513.52	1878.15	1148.89	0.611713	-0.709072	1.63475	0.709072	0.00820431	0.233577	37.602	45.4262	84.6164	73.2048
12332	Capg	capping protein (actin filament), gelsolin-like	389.972	519.682	260.262	0.500809	-0.997668	1.99677	0.997668	0.00820803	0.233577	14.6473	12.668	30.8688	32.0002
72179	Fbxl2	F-box and leucine-rich repeat protein 2	73.3556	120.293	26.4186	0.219619	-2.18693	4.55334	2.18693	0.00824111	0.234159	0.830803	0.822835	4.9888	3.72177
14964	H2-D1	histocompatibility 2, D region locus 1	12597.7	14864.6	10330.7	0.694986	-0.524945	1.43888	0.524945	0.00825968	0.234327	590.155	602.008	935.832	1049.88
22210	Ube2b	ubiquitin-conjugating enzyme E2B, RAD6 homology (S. cerevisiae)	894.585	1124.97	664.198	0.590413	-0.760203	1.69373	0.760203	0.00828602	0.234716	28.9748	33.4426	61.1483	61.626
70233	Cd2bp2	CD2 antigen (cytoplasmic tail) binding protein 2	157.199	234.215	80.1837	0.342351	-1.54645	2.92098	1.54645	0.00837709	0.236934	2.45888	2.43628	9.83844	6.70353
271457	Rab5a	RAB5A, member RAS oncogene family	639.753	833.655	445.852	0.534815	-0.902888	1.8698	0.902888	0.00839109	0.236969	19.3303	18.5147	45.6071	36.182
385493	AU015836	expressed sequence AU015836	14.7283	0	29.4566	Inf	Inf	0	0	0.0084102	0.237147	1.10113	0.878514	0	0
70335	Reep6	receptor accessory protein 6	161.867	85.9245	237.809	2.76765	1.46866	0.361317	-1.46866	0.00842453	0.237191	12.9721	10.7853	4.87763	5.00673
14555	Gpd1	glycerol-3-phosphate dehydrogenase 1 (soluble)	258.073	147.201	368.946	2.50641	1.32562	0.398977	-1.32562	0.00845953	0.237815	13.6076	12.9783	4.41351	7.84214
71853	Pdia6	protein disulfide isomerase associated 6	1221.19	1586.81	855.569	0.539175	-0.891175	1.85469	0.891175	0.00850731	0.238797	36.6611	43.6747	99.2421	73.9512
66477	Usmg5	upregulated during skeletal muscle growth 5	203.402	292.223	114.58	0.392099	-1.35071	2.55038	1.35071	0.00855871	0.239877	33.3676	33.9518	111.742	87.0134
79196	Osbpl5	oxysterol binding protein-like 5	248.794	344.754	152.833	0.443311	-1.17361	2.25575	1.17361	0.00860568	0.240527	4.73966	2.8572	9.11288	10.4587
68070	Pdzd2	PDZ domain containing 2	2898.83	2243.53	3554.14	1.58417	0.663727	0.631245	-0.663727	0.00860783	0.240527	31.2916	22.2878	17.621	21.1679
19300	Abcd4	ATP-binding cassette, sub-family D (ALD), member 4	448.463	299.563	597.363	1.99412	0.99575	0.501475	-0.99575	0.00867097	0.241816	22.6588	24.6211	13.0636	14.4276
76205	Stard3nl	STARD3 N-terminal like	266.785	372.112	161.457	0.433895	-1.20458	2.30471	1.20458	0.00869291	0.241816	14.2215	11.1427	36.6506	30.5631
12417	Cbx3	chromobox homolog 3 (Drosophila HP1 gamma)	763.176	982.591	543.76	0.553393	-0.853622	1.80703	0.853622	0.00869603	0.241816	29.8744	30.5402	70.5106	55.8855
68528	1110017F19Rik	RIKEN cDNA 1110017F19 gene	97.3141	155.429	39.1988	0.252197	-1.98738	3.96515	1.98738	0.00870938	0.241816	5.92916	2.31696	23.2325	13.7437
76916	4930455C21Rik	RIKEN cDNA 4930455C21 gene	458.446	318.99	597.903	1.87436	0.906402	0.533514	-0.906402	0.00871915	0.241816	27.1704	30.3634	19.952	15.6683
170706	Tmem37	transmembrane protein 37	151.271	218.853	83.6878	0.382392	-1.38688	2.61512	1.38688	0.00891005	0.246742	7.12793	9.25531	21.5825	28.32
75415	Arhgap12	Rho GTPase activating protein 12	416.244	562.678	269.81	0.47951	-1.06037	2.08546	1.06037	0.0089443	0.247321	5.98123	4.82604	15.1796	10.7556
67732	Iah1	isoamyl acetate-hydrolyzing esterase 1 homolog (S. cerevisiae)	222.05	312.109	131.991	0.422899	-1.24161	2.36463	1.24161	0.00897278	0.24774	12.0894	16.2637	40.7699	37.3989
76642	1700113A16Rik	RIKEN cDNA 1700113A16 gene	82.1597	129.175	35.1448	0.272072	-1.87794	3.6755	1.87794	0.00899889	0.248091	3.73391	3.44715	12.3256	18.1462
66229	Rpl7l1	ribosomal protein L7-like 1	1478.96	1121.13	1836.79	1.63834	0.712236	0.610374	-0.712236	0.00904378	0.248647	64.6128	76.0669	48.8512	50.9192
11958	Atp5k	ATP synthase, H+ transporting, mitochondrial F1F0 complex, subunit e	199.092	295.349	102.834	0.348178	-1.5221	2.87209	1.5221	0.00904586	0.248647	25.4542	44.1621	143.122	91.4833
105352	Dusp22	dual specificity phosphatase 22	923.668	692.146	1155.19	1.669	0.738983	0.599162	-0.738983	0.00908019	0.249222	39.4123	40.7218	29.8031	25.7996
20017	Polr1b	polymerase (RNA) I polypeptide B	364.919	242.023	487.815	2.01557	1.01119	0.496137	-1.01119	0.00910545	0.2495	11.0627	13.2785	7.51043	6.52927
18747	Prkaca	protein kinase, cAMP dependent, catalytic, alpha	537.237	350.168	724.307	2.06846	1.04856	0.483452	-1.04856	0.00911722	0.2495	36.785	22.008	16.7734	15.6847
19895	Rpia	ribose 5-phosphate isomerase A	190.274	270.145	110.402	0.408678	-1.29096	2.44691	1.29096	0.00914038	0.249765	7.04259	5.52435	16.3505	19.0035
14670	Gnl1	guanine nucleotide binding protein-like 1	137.731	201.866	73.5956	0.364577	-1.45571	2.74291	1.45571	0.00919039	0.250352	3.31061	2.12676	6.97516	10.0839
22688	Zfp26	zinc finger protein 26	864.556	656.192	1072.92	1.63507	0.709351	0.611595	-0.709351	0.00919692	0.250352	8.75215	10.034	7.77377	5.56849
26431	Git2	G protein-coupled receptor kinase-interactor 2	821.012	594.152	1047.87	1.76364	0.81856	0.567008	-0.81856	0.00920233	0.250352	23.5154	16.7368	12.0088	14.1661
80718	Rab27b	RAB27b, member RAS oncogene family	644.264	453.292	835.236	1.8426	0.881744	0.542711	-0.881744	0.00929178	0.252415	11.2768	12.1888	6.9794	7.78477
20393	Sgk1	serum/glucocorticoid regulated kinase 1	1239.11	1522.93	955.294	0.627275	-0.672829	1.5942	0.672829	0.0093161	0.252706	24.9434	21.307	39.4106	45.5476
12914	Crebbp	CREB binding protein	2285.23	1752.26	2818.19	1.60831	0.685549	0.621769	-0.685549	0.00939729	0.253644	36.9635	38.2173	24.6305	29.499
319722	E330033B04Rik	RIKEN cDNA E330033B04 gene	425.817	289.115	562.518	1.94566	0.960257	0.513965	-0.960257	0.00940073	0.253644	7.9156	8.83487	5.2061	4.78366
546546	Serpina3h	serine (or cysteine) peptidase inhibitor, clade A, member 3H	157.505	82.1469	232.863	2.83472	1.5032	0.352769	-1.5032	0.009405	0.253644	9.44004	13.1254	4.45194	4.83644
56410	Cbln3	cerebellin 3 precursor protein	373.558	249.948	497.169	1.98909	0.992109	0.502742	-0.992109	0.00941425	0.253644	9.69482	11.3199	6.6178	5.65597
56353	Rybp	RING1 and YY1 binding protein	656.146	472.995	839.298	1.77443	0.827358	0.563561	-0.827358	0.00941903	0.253644	22.6257	16.1538	12.5998	12.4674
100038595	Gm16287	predicted gene 16287	253.544	167.941	339.147	2.01944	1.01396	0.495186	-1.01396	0.00944281	0.253916	14.1474	15.0797	11.3433	5.43366
16527	Kcnk3	potassium channel, subfamily K, member 3	228.738	131.538	325.937	2.47789	1.30911	0.403569	-1.30911	0.00945881	0.253978	6.98442	10.0056	4.05573	3.951
81500	Sil1	endoplasmic reticulum chaperone SIL1 homolog (S. cerevisiae)	120.527	181.674	59.3793	0.326845	-1.61332	3.05956	1.61332	0.00953174	0.255566	3.02449	3.93348	12.7123	12.0866
67894	Fam45a	family with sequence similarity 45, member A	343.215	222.302	464.128	2.08782	1.062	0.478968	-1.062	0.00956835	0.256178	24.0227	14.6385	9.87136	11.2828
77771	Csrnp3	cysteine-serine-rich nuclear protein 3	310.798	199.014	422.581	2.12337	1.08636	0.470949	-1.08636	0.00963494	0.257406	3.72305	4.18947	2.22126	2.10359
66520	2610001J05Rik	RIKEN cDNA 2610001J05 gene	241.014	340.148	141.881	0.417116	-1.26148	2.39742	1.26148	0.00966178	0.257406	8.29562	7.51759	25.2241	18.532
231128	Fam193a	family with sequence similarity 193, member A	646.228	465.129	827.328	1.77871	0.830829	0.562206	-0.830829	0.00967022	0.257406	15.0368	14.8978	10.0458	9.42214
18032	Nfix	nuclear factor I/X	627.117	433.929	820.306	1.89041	0.918702	0.528985	-0.918702	0.00967084	0.257406	21.5714	20.5849	11.0618	14.7065
100042498	2210403K04Rik	RIKEN cDNA 2210403K04 gene	200.745	281.056	120.435	0.428508	-1.22261	2.33368	1.22261	0.00968396	0.257406	6.07928	7.51519	16.8038	20.1028
14972	H2-K1	histocompatibility 2, K1, K region	18515.9	22243	14788.8	0.664875	-0.588845	1.50404	0.588845	0.00969746	0.257406	843.519	951.729	1715.62	1418.49
66070	Cwc15	CWC15 homolog (S. cerevisiae)	380.211	527.277	233.145	0.442168	-1.17733	2.26158	1.17733	0.00975903	0.25867	18.3999	21.9792	63.4092	42.7514
71998	Slc25a35	solute carrier family 25, member 35	187.622	110.127	265.118	2.40738	1.26747	0.415389	-1.26747	0.00982636	0.25974	12.958	15.9711	8.26555	5.71517
94221	Gopc	golgi associated PDZ and coiled-coil motif containing	425.472	562.82	288.124	0.51193	-0.965982	1.95339	0.965982	0.00982739	0.25974	5.90908	7.39144	16.0667	14.1697
11946	Atp5a1	ATP synthase, H+ transporting, mitochondrial F1 complex, alpha subunit 1	2951.75	3836.75	2066.75	0.538672	-0.89252	1.85642	0.89252	0.00984833	0.259923	82.4752	87.6603	212.144	153.911
12111	Bgn	biglycan	8177.07	6656.84	9697.31	1.45674	0.542746	0.686463	-0.542746	0.00990067	0.260933	445.975	371.502	332.52	313.707
110454	Ly6a	lymphocyte antigen 6 complex, locus A	2436.86	2949.3	1924.41	0.652495	-0.61596	1.53258	0.61596	0.00998116	0.262335	130.788	114.203	184.708	248.154
233073	U2af1l4	U2 small nuclear RNA auxiliary factor 1-like 4	75.6792	120.54	30.8187	0.255672	-1.96763	3.91126	1.96763	0.00998754	0.262335	4.03578	3.15934	14.0232	18.3292
381217	Fam189a2	family with sequence similarity 189, member A2	359.525	477.811	241.239	0.504884	-0.985977	1.98065	0.985977	0.00999625	0.262335	9.68746	9.30921	20.8812	22.6071
